# Supplementary material for: Correction: A Unimodal Model for Double Observer Distance Sampling Surveys
Source: PLoS One. 2015 Oct 14;10(10):e0140913. doi: 10.1371/journal.pone.0140913 (PMC4605642; doi:10.1371/journal.pone.0140913)
Supplement: S1 Text — A R script file that will replicate the results found in this manuscript. (TXT) [file pone.0140913.s001.txt]

# PlosOneMRDSAnalysis.r     - (labeled PlosOneMRDSAnalysis.txt at PlosOne website)
#
# - Earl Becker
# - Alaska Department of Fish and Game
# - June 19,2015
#   updated on 21 Sept. 2015 to fix an error in creating Fig.9.
#
# - Script file used to fit BEST MCDS Asymmetric Normal model for the Skwetna Black Bear data
# - script file to obtain population estimate in the Skwetna Study Area with a MRDSmodel
#
# THis r-SCRIPT FILE duplicates the results found in:
#                         "A Unimodal Model for Double Observer Distance Sampling Surveys" Becker and Christ (2015)
#                          Becker EF, Christ AM (2015) A Unimodal Model for Double Observer Distance Sampling Surveys. 
#                          PLoS ONE 10(8): e0136403. doi:10.1371/journal.pone.0136403


library(optimx)
library(mrds)
library(stats)
library(splines)  
citation(package="mrds")  # how to obtain the citation of a package
#
##################################################################################################################
##################################################################################################################
# Step 1 Read in Distance data set

#setwd("c:/DATA/BEAR/Bear16B_middle/Black Bear/GMU16B_BlackMRDS_2PieceNormal/PlosOneR")  # CHANGE FOR YOUR COMPUTER
cat("NOTICE - the code below assumes you renamed S2.txt to Two.Piece.Normal.txt  \n")
source("Two.Piece.Normal.txt")

BlackBearSkwetna.MRDS.data <- read.csv("BlackBear.MRDS.data.csv", header = TRUE)

summary(BlackBearSkwetna.MRDS.data)   # n = 270 bear observarions   distance range: 30.46 to 348.80

# EDA of GMU 16B black bear distance data indicates use w=350 meters
width <- 350
wb <- 22


##################################################################################################################
##################################################################################################################
# Step 2 Read in Transect data set

SkwetnaTranData <- read.csv("SkwetnaTranData350.csv", header = TRUE)

summary(SkwetnaTranData)
Nc.Area <- sum(SkwetnaTranData$area)  # [1] 4253.454  km^2
StudyArea.LE3500 <- 14895.02 # Sq Km of Blacak Bear Habitat in Skwetna Study Area

############################################################################################################ 
#
#   Best  MCDS model for Becker and Christ PlosOne Paper
#
##########################################################################################################################


modeltitle <- c("PlosOne Black Bear: Best MCDS model - IGrMew + Imew_BinlnSD350 + TrFlat key=AsNormal")
ds.formula <- as.formula(distance ~ IGrMew + Imew_Bin.lnSD350 + TrFlat + PctCvr20)
scale.init.formula <- as.formula(log(distance + width/1000) ~ IGrMew + Imew_Bin.lnSD350 + TrFlat + PctCvr20)


MCDS_BlackBear_PlosOne_out <-  MCDS.ANorm(modeltitle=modeltitle,ds.formula=ds.formula,
                                          scale.init.formula=scale.init.formula,
                                          wb=wb,width=width,IMew=TRUE,MewSwitchCol=c(0),MewICol=c(3),
                                          MewGrVecName=c("Bin.lnSD350"),Show.lik=FALSE,data=BlackBearSkwetna.MRDS.data) 

summary.Norm.ds(MCDS_BlackBear_PlosOne_out,Nc.Area=Nc.Area)


#   GOF tests     Note the QQ Plot is Figure 6 in the PlosOne paper
GOF.ds <- GOF.Norm.ds(model.out =MCDS_BlackBear_PlosOne_out)   
GOF.ds


##########################################################################################################################
##########################################################################################################################
#  Model Plots

# Figure 2 PlosOne Paper - Best MCDS model using AVERAGE covariate values w/ Histogram of Detection Distances
#pdf("AverageDetectionModelFigure2.pdf",pointsize=1.20,onefile=TRUE)

plot.ds.Anormal(ds.model.out=MCDS_BlackBear_PlosOne_out, 
                #                GrTitle="Figure 2",
                GrTitle=NULL,                
                IMew=TRUE,MewSwitchCol=c(0),MewICol=c(3),MewGrVecName=c("Bin.lnSD350"),MewHat=FALSE)
abline(v=102.6,lty=1,lwd=2)
text(62,1.15,c("102.6 m"),cex=0.95,pos=4)
arrows(83,1.15,100,1.15,code=2,angle=22,length=0.15,lwd=1.5)


#dev.off()


#####@@@@@@  Covariate Plots for Leading Best Model
#   Figure 3 PlosOne Paper - Best MCDS model using Average Covariate Values except for Transect Type
plotCOV.ds(ds.model.out= MCDS_BlackBear_PlosOne_out,
           #           GrTitle="Figure 3",
           GrTitle=NULL,              
           IMew=TRUE,MewSwitchCol=c(0),MewICol=c(3),MewGrVecName=c("Bin.lnSD350"),
           GraphVarName=c("TrFlat"),GraphVarVal=c(0,1),
           MewHat=FALSE,
           LegendVal=c("Contour","Straight"),LegendTitle=c("Transect Type"))


#####@@@@@@  Covariate Plots for Leading Best Model
# Figure 4 PlosOne Paper - Best MCDS model using Average Covariate Values except for Percent Cover
plotCOV.ds(ds.model.out=MCDS_BlackBear_PlosOne_out,
           IMew=TRUE,MewSwitchCol=c(0),MewICol=c(3),MewGrVecName=c("Bin.lnSD350"),
           GraphVarName=c("PctCvr20"),GraphVarVal= c(0,20,40,60)/20,
           #           GrTitle=c("Figure 4"),
           GrTitle=NULL,
           MewHat=FALSE,
           LegendVal=c(0,20,40,60),LegendTitle=c("Percent Cover"))


#####@@@@@@  Covariate Plots for Leading Best Model
# Figure 5 PlosOne Paper - Best MCDS model using Average Covariate Values except for lnSD350
plotCOV.ds(ds.model.out=MCDS_BlackBear_PlosOne_out,
           IMew=TRUE,MewSwitchCol=c(0),MewICol=c(3),MewGrVecName=c("Bin.lnSD350"),
           GraphVarName=c("Imew_Bin.lnSD350"),GraphVarVal=c(3,7,9),
           GrTitle=NULL,
           #           GrTitle=c("Figure 5"),
           MewHat=FALSE,
           LegendVal=c(3,7,9),LegendTitle=c("Search Distance Bin"))

######################################################################################################################################################
#  Fitting the Double-Count Data (Mark-Recapture model)
#  HN model     22-350 m. - y-Intercept   MR model: dist+obdv + %cvr + AvMph  + BedSit
# Note the mrds code just needs some detection model in order to get the MR model results, I used a HN (half-normal model)
# from MRDS3- we only use the MR model ! 
head(BlackBearSkwetna.MRDS.data)
MRDS3=ddf(method = "io",dsmodel = ~cds(key = "hn",formula=~1), mrmodel =~glm(link='logit',
                                                                             formul=~bs(distance,degree=4)+observer+PctCvr20+ AvMph100 + BedSit),
          data= BlackBearSkwetna.MRDS.data,  meta.data = list(left=22, width = 350))

summary(MRDS3)        # Ignote ds model - again a ds model that package mrds reconizes is required to get the MR model (I choose a HalfNormal model [HMN])
MRDS3$mr$criterion    # MR AIC
MRDS3$mr$par          # parameter estimates for MR model
ddf.gof(MRDS3)        # only interested in the GOF for the Mark-Recapture component
#  IGNORE the qq plot - it is for a half-normal model fit to UNIMODAL data
#  Ignore the GOF for the ds model
#  Ignore the boundary knot warnings


plot(MRDS3,which=5,subtitle=FALSE)
#  Ignore the boundary knot warnings
abline(v=102.6,lty=1,lwd=2)
text(127,1,c("Pt. Indep. at 102.6 m."),cex=1,pos=4)
arrows(105,1,125,1,code=1,angle=22,length=0.15,lwd=1.5,col=1)


plot(MRDS3,which=6,subtitle=FALSE)
#  Ignore the boundary knot warnings
abline(v=102.6,lty=1,lwd=2)
text(127,1,c("Pt. Indep. at 102.6 m."),cex=1,pos=4)
arrows(105,1,125,1,code=1,angle=22,length=0.15,lwd=1.5)
########################################################################################################

LN <- "MCDS_BlackBear_PlosOne_out"
ds.formula <- as.formula(distance ~ IGrMew + Imew_Bin.lnSD350 + TrFlat + PctCvr20)
scale.init.formula <- as.formula(log(distance + width/1000) ~ IGrMew + Imew_Bin.lnSD350 + TrFlat + PctCvr20) 
mr.formula <- "~bs(distance,degree=4)+observer+PctCvr20+ AvMph100+ BedSit"


# Code BELOW calculates SE(POPln Est)  - SLOWER   @@@@@#############
# Note if fitting models to determine via AIC the best model and you want a FAST calculation of Population Density do the following:
#     change the Calc_SE arguement in MR.adj.MRMCDS  to    Calc_SE=FALSE
SkwetnaBlackBear_FinalEst_PlosOne <- MR.adj.MRMCDS(ds.model=MCDS_BlackBear_PlosOne_out,mr.model=MRDS3,
                                                   LTdata=BlackBearSkwetna.MRDS.data, TranData=SkwetnaTranData,Calc_SE=TRUE,LN=LN,
                                                   ds.formula=ds.formula, scale.init.formula=scale.init.formula,
                                                   mr.formula=mr.formula, SA.Area=StudyArea.LE3500)

####
#ls(SkwetnaBlackBear_FinalEst_PlosOne)
SkwetnaBlackBear_FinalEst_PlosOne$Var.list$PoplnEst.CI   
## MCDS RESULTS  - assumes perfect detection at the apex (mew_hat)
# Mc_MRCS = Est. of the number of black bears in the the [wb,w] strip
# Density_MCDS  = Mc_MRCS*1000/area (km) of the [wb,w] strip,  bears/1000 km^2 - ASSUMING perfect detection at the Apex (mew_hat)
## MRDS results using eq(16) Becker and  Christ (PLOS ONE) 
# Nc_MRDS  = number of black bears in the [wb,w] strip obtained using eq(16) (Becker and Christ 2015, PLOS ONE) 
# Density_MRDS.PI =  Mc_MRDS*1000/area (km) of the [wb,w] strip,  bears/1000 km^2
# SA.Total.Bears = black bear population estimate obtained using Density_MRDS.PI
## MRDS results using eq(17) (Av. PI)  Becker and  Christ (PLOS ONE) - used to calculate population estimate reported in the Becker and Christ (2015)
# Nc_MRDS.PI.Avp  = number of black bears in the [wb,w] strip obtained using eq(17) (Becker and Christ 2015, PLOS ONE) 
# Density_MRDS.PI.Avp =  Mc_MRDS.PI.Avp*1000/area (km) of the [wb,w] strip,  bears/1000 km^2
# SA.Total.Bears.Avp = black bear population estimate obtained using Density_MRDS.PI.Avp


SkwetnaBlackBear_FinalEst_PlosOne$Prob.stats


###########  MR Boxplot  - PlosOne  Figure 9 -  in PlosOne paper
par()
windows(width=4, height=6)
Quar.P0 <- quantile(SkwetnaBlackBear_FinalEst_PlosOne$Prob.data2$HT.pi_2,probs=c(0.25,0.5,0.75))
q1 <- round(Quar.P0[1],digits=3)
q2 <- round(Quar.P0[2],digits=3)
q3 <- round(Quar.P0[3],digits=3)
qmin <- round(min(SkwetnaBlackBear_FinalEst_PlosOne$Prob.data2$HT.pi_2),digits=3)
qmax <- round(max(SkwetnaBlackBear_FinalEst_PlosOne$Prob.data2$HT.pi_2),digits=3)

boxplot(SkwetnaBlackBear_FinalEst_PlosOne$Prob.data2$HT.pi_2,ylab=("Estimated Inclusion Probabiltiy")) 
text(0.65,qmin,paste(qmin),cex=0.8)
text(0.65,Quar.P0[1],paste(q1),cex=0.8)
text(0.65,Quar.P0[2],paste(q2),cex=0.8)
text(0.65,Quar.P0[3],paste(q3),cex=0.8)
text(0.65,qmax,paste(qmax),cex=0.8)


# ###########  MR Boxplot  - eq. 14 (Becker and Christ 2015) - Not Used in PlosOne paper
# par()
# windows(width=4, height=6)
# pdot.mew <- as.vector(SkwetnaBlackBear_FinalEst_PlosOne$Prob.data$pdot.mew)
# q1 <- round(SkwetnaBlackBear_FinalEst_PlosOne$Prob.stats[3,3],digits=3)
# q2 <- round(SkwetnaBlackBear_FinalEst_PlosOne$Prob.stats[4,3],digits=3)
# q3 <- round(SkwetnaBlackBear_FinalEst_PlosOne$Prob.stats[5,3],digits=3)
# qmin <- round(min(SkwetnaBlackBear_FinalEst_PlosOne$Prob.data$pdot.mew),digits=3)
# qmax <- round(max(SkwetnaBlackBear_FinalEst_PlosOne$Prob.data$pdot.mew),digits=3)
# 
# boxplot(pdot.mew,ylab=("Mark-Recapture Probability"))
# text(0.65,qmin,paste(qmin),cex=0.8)
# text(0.65,q1,paste(q1),cex=0.8)
# text(0.65,q2,paste(q2),cex=0.8)
# text(0.65,q3,paste(q3),cex=0.8)
# text(0.65,qmax,paste(qmax),cex=0.8)
# 
# 
# ###############  Est. HT Prob Boxplot using eq.16 (Becker and Christ 2015)  - Not Used in PlosOne paper
# par()
# windows(width=4, height=6)
# Quar.P0 <- quantile(SkwetnaBlackBear_FinalEst_PlosOne$Prob.data$HT.pi,probs=c(0.25,0.5,0.75))
# q1 <- round(Quar.P0[1],digits=3)
# q2 <- round(Quar.P0[2],digits=3)
# q3 <- round(Quar.P0[3],digits=3)
# qmin <- round(min(SkwetnaBlackBear_FinalEst_PlosOne$Prob.data$HT.pi),digits=3)
# qmax <- round(max(SkwetnaBlackBear_FinalEst_PlosOne$Prob.data$HT.pi),digits=3)
# 
# boxplot(SkwetnaBlackBear_FinalEst_PlosOne$Prob.data$HT.pi,ylab=("Estimated Inclusion Probabiltiy")) 
# text(0.65,qmin,paste(qmin),cex=0.8)
# text(0.65,Quar.P0[1],paste(q1),cex=0.8)
# text(0.65,Quar.P0[2],paste(q2),cex=0.8)
# text(0.65,Quar.P0[3],paste(q3),cex=0.8)
# text(0.65,qmax,paste(qmax),cex=0.8)
##########################################################################################################################
