# Supplementary material for: Correction: A Unimodal Model for Double Observer Distance Sampling Surveys
Source: PLoS One. 2015 Oct 14;10(10):e0140913. doi: 10.1371/journal.pone.0140913 (PMC4605642; doi:10.1371/journal.pone.0140913)
Supplement: S2 Text — A R file containing all the R-functions written to fit a MRDS model that uses a two-piece normal detection model. These functions are required by the SkwetnaBlackBearAnalysis.txt file. (TXT) [file pone.0140913.s002.txt]

#
# Two.Piece.Normal.txt
#                       - this file contains ALL the functions needed to duplicate the resultes in:
#                         "A Unimodal Model for DOuble Observer Distance Sampling Surveys" by  Becker and Christ (2015)
#                         
#                          Becker EF, Christ AM (2015) A Unimodal Model for Double Observer Distance Sampling Surveys. 
#                                   PLoS ONE 10(8): e0136403. doi:10.1371/journal.pone.0136403
#
#    Earl Becker
#    Alaska Department of Fish and Game
#    16 June 2015
#    updated 18 Sept. 2015 to do 3 things:
#            1)  remove 2 lines of code masking the location of neeeded finctions - all necessary functions are contained in this file
#            2)  renamed some of the column names in PoplnEst.CI and Prob.statsto be more similar (easier to identify which model was run)
#            3)  commented out a graph in function: MR.adj.MRMCDS that was not used in the manuscript
#
# THE functions (18) needed to replicate the results in Becker and Christ (2014) are listed alphabetically and include:
  #   calc.var
  #   ds.var
  #   fit.lnl.norm
  #   fit.lnl.norm.vec
  #   GOF.Norm.ds
  #   IntegrateNormal
  #   keyfct.norm
  #   keyfct.norm.MEW
  #   MCDS.ANorm
  #   MCDS.ANorm1
  #   MR.adj.MRMCDS
  #   plotCOV.ds
  #   plot.ds.Anormal
  #   QQplot.Norm.ds
  #   scalevalue
  #   SetInitial.ANorm.ds
  #   solvecov
  #   summary.Norm.ds
#
# MCDS Variance NOTE:
# The MCDS variance that comes out of calc.var is approximate since it is based on a combined Hessian matrix.  
# Using a combined Hessian means that changes in the MR model will cause small changes in the se of the MCDS component.
# This code is focused on fiting an MRDS model and the SE associated with the MRDS model is correct.
# I have included MCDS "estimates" so the user can gauge the amount of "correction" for imperfect detection that the MRDS model calculated.
#
####################################################################################################################################################
####################################################################################################################################################

calc.var <- function(LN,ds.formula,scale.init.formula,mr.formula,LTdata,NC.Area,SA.Area)  {
  # Arguments
  #  fn                     filename to load the model (model object must 
  #                         have the same name)
  #  LN                     List Name of the MCDS model
  #  ds.formula             to be passed to MCDS.ANorm
  #  scale.init.formula     to be passed to MCDS.ANorm
  #  mr.formula             mark-recapture formula
  #  LTdata                 raw line transect data, generated using makedata.R
  #  NC.Area                Area in km^2 of the searched covered region
  #  SA.Area                Area in km^2 of bear habitat in the Study Area
  # load the final model
  #
  # Initial Code is David Miller taking Becker's Two=Piece Normal code and into a mrds framework to obtain se.
  # That code was then generalized and modified by Becker Summer 2014.
  # Addiditional modifications were done to fix an error in the MCDS variance and to calc. a variance with Av. mr.p;  April 2015
  
  #  load(fn)
  this.model <- get(LN)
  
  # extract information from the model
  IMew          <- this.model$IMew
  MewSwitchCol  <- this.model$MewSwitchCol
  MewICol       <- this.model$MewICol
  MewGrVecName  <- this.model$MewGrVecName
  wb            <- this.model$wb
  width         <- this.model$width
  MRDS.data     <- this.model$data
  ipars         <- c(this.model$Scale.parm.est, this.model$Shape.parm.est)
  print(ipars)
  
  meta.data <- list(left=wb,width=width)
  
  
  # load the function that woul do optimisation but modified to just return
  # a one shot evalutation of the likelihood for given parameters
  fitd <- function(ipars,calc.hess=TRUE){
    MCDS.ANorm1("ds.test",ds.formula,scale.init.formula,
                wb=wb,width=width,IMew=IMew,MewSwitchCol=MewSwitchCol,MewICol=MewICol,
                MewGrVecName=MewGrVecName,Show.lik=FALSE,
                data=MRDS.data,ipars=ipars,calc.hess=calc.hess)
  }
  
  # run the above and get the hessian
  # we have two options "distance sampling hessian" and the one given by
  # optimx, we choose the former to be consistent with mrds
  cat("Running 1st fitd \n")
  d <- fitd(ipars)
  hess.ds <- d$ds.hessian
  hess.opt <- d$opt.hess
  pi.ds <- d$pi.ds
  # cat("length pi.ds = ",length(pi.ds),"\n") #  length pi.ds =  235 
  
  
  ### mr part of the model
  ### some code taken from: GMU13E_BlackBearFiles/BestGMU13EBlackBear.r
  
  # refit that model to get the hessian
  mr <- ddf(method = "io",dsmodel = ~cds(key = "hn",formula=~lnSD),
            mrmodel =~glm(link='logit',
                          formula=mr.formula),
            data=LTdata,meta.data = meta.data)
  hess.mr <- mr$hessian
  dimnames(hess.mr) <- NULL
  
  # returned hessian includes two rows/cols for detection function at the
  # end, discard them
  npar.mr <- nrow(hess.mr)
  hess.mr <- hess.mr[1:(npar.mr-2),1:(npar.mr-2)] 
  # MCDS  model w/ 2 par (L52): dsmodel = ~cds(key = "hn",formula=~lnSD)
  # roll all that together
  H1 <- cbind(hess.ds,matrix(0,nrow(hess.ds),ncol(hess.mr)))
  H2 <- cbind(matrix(0,nrow(hess.mr),ncol(hess.ds)),hess.mr)
  H <- rbind(H1,H2)
  # now have a block matrix for the hessian top left is detection function
  # bottom right is the mr model
  
  # set up a model that can be used with the functions below
  #  fake elements that mrds wants
  this.model <- d
  class(this.model) <- c("dsanorm")
  this.model$mr <- mr
  this.model$par <- c(ipars,mr$par[1:(npar.mr-2)])
  cat(" Test this.model$par, lenght = ",length(this.model$par)," \n")
  print(this.model$par)               # mcds model coefficients
  nipars <- length(ipars)             # number of mcds model coefficients
  this.model$Nhat <- this.model$N.size.covered
  print(this.model$Nhat)
  this.model$meta.data <- meta.data
  this.model$fitted <- predict(this.model$mr$mr,integrate=FALSE,
                               compute=TRUE)$fitted*d$pi.ds
  
  # pull the functions that we want from mrds
  solvecov <- mrds:::solvecov
  DeltaMethod <- mrds:::DeltaMethod
  compute.Nht <- mrds:::compute.Nht
  
  # copied from NCovered.io in package mrds
  # modified to add a p argument, this allows us to return the average
  # p, which is n/Nhat
  # NOTE: as in mrds, this is calculate with group=TRUE i.e. this is the
  #  abundance of groups rather than individuals
  NCovered.dsanorm <- function(par,model,data,group=FALSE,p=FALSE,PtEst=c("MRDS"),...){
    # find ds p
    pdot <- fitd(par[1:nipars],calc.hess=FALSE)$pi.ds
    #  Note group=TRUE was changed to group=FALSE by EFB
    if(PtEst == "MCDS"){
      fitted <- pdot
    }else{      
      # set up data for mr
      xmat <- model$mr$mr$data
      xmat$distance <- d$est.mew
      xmat$offsetvalue <- 0
      model$mr$mr$mr$coefficients <- par[(nipars+1):length(par)]
      # calculating p0  = p.MR(Y=apex|Z=z)
      p0 <- predict(model$mr$mr,newdata=xmat,integrate=FALSE,
                    compute=TRUE)$fitted
      # take product  - this is a HT-type estimator that uses a NON av. p.MR (mr p)
      fitted <- p0*pdot
      # find mr p
      if (PtEst == "MRDSavp"){
        # Need pz for Av p.mr
        pz <-predict(this.model$mr$mr,integrate=TRUE)$fitted 
        p0.av <- sum(p0/pz)/sum(1/pz)
        # take product  - this is a HT-type estimator that uses an AV. p.MR (mr p) 
        fitted <- p0.av*pdot
      }
    }
    # use group size info if requested
    if(!group){
      size <- model$data$size[model$data$observer==1&model$data$object %in%
                                as.numeric(names(model$fitted))]
      Nhat <- sum(compute.Nht(fitted,FALSE,size))
    }else{
      Nhat <- sum(compute.Nht(fitted,TRUE,size=NULL))
    }
    
    if(p){
      if(!group){
        return(sum(size)/Nhat)
      }else{
        return(nrow(model$data)/Nhat)
      }
    }else{
      return(Nhat)
    }
  }
  
  
  
  #######################################################################################
  # get the variance covariance matrix
  vcov       <- solvecov(H)$inv
  vcov.mcds  <- solvecov(hess.ds)$inv
  ## until end of function modified from summary.io in mrds
  # Nhat variance
  Nhatvar.mcds.list <- DeltaMethod(ipars,NCovered.dsanorm,vcov.mcds,.001,
                                   model=this.model,group=FALSE,PtEst=c("MCDS"))  #  Note group=TRUE was changed to group=FALSE by EFB
  
  NhatVar.mcds <- Nhatvar.mcds.list$variance + sum((1-pi.ds)/pi.ds^2)  # 2nd part of the equation is s^2(theta-hat) in eq. 5
  # of Borchers et al. 2006, p.375.
  
  
  Nhatvar.list <- DeltaMethod(this.model$par,NCovered.dsanorm,vcov,.001,
                              model=this.model,group=FALSE,)  #  Note group=TRUE was changed to group=FALSE by EFB
  
  
  NhatVar.mrds     <- Nhatvar.list$variance + sum((1-this.model$fitted)/
                                                    this.model$fitted^2)  # 2nd part of the equation is s^2(theta-hat) in eq. 5
  xmat <- this.model$mr$mr$data
  xmat$distance <- d$est.mew
  xmat$offsetvalue <- 0
  # calculating p0  = p.MR(Y=apex|Z=z)
  p0 <- predict(this.model$mr$mr,newdata=xmat,integrate=FALSE,compute=TRUE)$fitted
  pz <-predict(this.model$mr$mr,integrate=TRUE)$fitted 
  p0.av <- sum(p0/pz)/sum(1/pz)
  fitted.mrdsAvp <- p0.av*pi.ds
  NhatVar.mrds.avp <- Nhatvar.list$variance + sum((1-fitted.mrdsAvp)/
                                                    fitted.mrdsAvp^2)  # 2nd part of the equation is s^2(theta-hat) in eq. 5
                                                                       # of Borchers et al. 2006, p.375.
  
  
  
  
  # average p variance - Origional
  avgp <- function(model,pdot,...){return(pdot)}
  
  print("Running 2nd fitd - for clac. of average.p \n")
  vc1.list <- DeltaMethod(par=this.model$par, fct=NCovered.dsanorm,vcov=vcov,
                          delta=.001,model=this.model,group=FALSE,p=TRUE)  #  Note group=TRUE was changed to group=FALSE by EFB
  
  
  vc1 <- vc1.list$variance
  
  pdot <- this.model$fitted    # pi.ds
  vc2 <- sum(avgp(this.model,pdot)^2*(1 - pdot)/pdot^2)
  covar <- sum(avgp(this.model,pdot)*(1 - pdot)/pdot^2)
  
  var.pbar.list <- list(var=vc1+vc2,
                        partial=vc1.list$partial,
                        covar=covar)
  
  covar <- t(Nhatvar.list$partial)%*%vcov%*%var.pbar.list$partial+
    var.pbar.list$covar
  
  print("Running 3rd fitd - for clac. of average.p \n")
  average.p <- NCovered.dsanorm(this.model$par,this.model,group=FALSE,p=TRUE)  # Note group=TRUE was changed to group=FALSE by EFB
  
  print("Running 4th fitd - for clac. of Nhat2 \n")
  Nhat.MCDS       <- NCovered.dsanorm(this.model$par,this.model,group=FALSE,PtEst=c("MCDS")) # Note group=TRUE was changed to group=FALSE by EFB
  Nhat.MRDS.PI    <- NCovered.dsanorm(this.model$par,this.model,group=FALSE,p=FALSE,PtEst=c("MRDS")) # Note group=TRUE was changed to group=FALSE by EFB
  Nhat.MRDS.PI.Avp   <- NCovered.dsanorm(this.model$par,this.model,group=FALSE,p=FALSE,PtEst=c("MRDSavp")) # Note group=TRUE was changed to group=FALSE by EFB
  
  # Origional calc.varp code  - ERROR ? mixing HT.pi from mrds model with mcds NChat
  cvN <- sqrt(NhatVar.mrds)/this.model$Nhat
  var.pbar <- average.p^2*(cvN^2 + var.pbar.list$var/nrow(this.model$data)^2
                           -2*covar/(nrow(this.model$data)*this.model$Nhat))
  average.p.se <- sqrt(var.pbar)
  average.p.cv = average.p.se/average.p
  #  Nhat.MRDS.PI.se <- average.p.cv*Nhat.MRDS2.PI   # Need work HERE
  cvN.mrds.PI <- sqrt(NhatVar.mrds)/Nhat.MRDS.PI 
  var.pbar.mrds <- average.p^2*(cvN.mrds.PI^2 + var.pbar.list$var/nrow(this.model$data)^2
                                -2*covar/(nrow(this.model$data)*Nhat.MRDS.PI))
  average.p.se.mrds <- sqrt(var.pbar.mrds)
  average.p.cv.mrds = average.p.se.mrds/average.p
  
  Nhat.MRDS.PI.se     <- sqrt(NhatVar.mrds)
  Nhat.MRDS.PI.Avp.se <- sqrt(NhatVar.mrds.avp)
  #############################################################
  Nc_hat.DS             <- this.model$Nhat           #  MCDS Model Nc Estimate  
  Nc_hat.DS.se          <- sqrt(NhatVar.mcds)             #  se of MCDS Model Nc Estimate   Nc_hat.DS.se 
  Den1000.DS            <- 1000*Nc_hat.DS/NC.Area      #  MCDS Model Density Estimate  /1000 km^2
  Den1000.DS.se         <- 1000*Nc_hat.DS.se/NC.Area      #  MCDS Model Density Estimate  /1000 km^2
  Den1000.MRDS.PI       <- 1000*Nhat.MRDS.PI/NC.Area        #  MRDS Model Density Estimate  /1000 km^2  
  Den1000.MRDS.PI.se    <- (1000*Nhat.MRDS.PI/NC.Area)*average.p.cv      #  MRDS Model SE for Density Estimate  /1000 km^2 
  Den1000.MRDS.PI.Avp   <- 1000*Nhat.MRDS.PI.Avp/NC.Area        #  MRDS Model Density Estimate  /1000 km^2  
  
  Dhat1     <- Nc_hat.DS/NC.Area                          # MCDS Density /km
  Var_Dhat1 <- (Nc_hat.DS.se/NC.Area)^2
  Var_lnD1  <- log(1+ (Var_Dhat1/(Dhat1^2)))        # see p 77 Buckland et al book: Intro. to Distance Sampling
  C1.95     <- exp(qnorm(0.975)*sqrt(Var_lnD1))
  D1_CI95   <- c((Dhat1/C1.95),(Dhat1*C1.95))         # MCDS Density /km 0.95 CI.
  Nhat1_C95 <-   (NC.Area*D1_CI95)
  C1.90     <- exp(qnorm(0.95)*sqrt(Var_lnD1))
  D1_CI90   <- c((Dhat1/C1.90),(Dhat1*C1.90))         # MCDS Density /km 0.90 CI.
  Nhat1_C90 <-   (NC.Area*D1_CI90)
  C1.80     <- exp(qnorm(0.9)*sqrt(Var_lnD1))
  D1_CI80   <- c((Dhat1/C1.80),(Dhat1*C1.80))         # MCDS Density /km 0.80 CI.
  Nhat1_C80 <-   (NC.Area*D1_CI80)
  
  Dhat     <- Nhat.MRDS.PI/NC.Area                          # MRDS - HT type estimator w/ Pt Indep. Density /km
  Var_Dhat <- (Nhat.MRDS.PI.se/NC.Area)^2
  Var_lnD  <- log(1+ (Var_Dhat/(Dhat^2)))        # see p 77 Buckland et al book: Intro. to Distance Sampling
  C.95     <- exp(qnorm(0.975)*sqrt(Var_lnD))
  D_CI95   <- c((Dhat/C.95),(Dhat*C.95))         # Density /km 0.95 CI.
  Nat2_C95 <-   (NC.Area*D_CI95)
  C.90     <- exp(qnorm(0.95)*sqrt(Var_lnD))
  D_CI90   <- c((Dhat/C.90),(Dhat*C.90))         # Density /km 0.90 CI.
  Nat2_C90 <-   (NC.Area*D_CI90)
  C.80     <- exp(qnorm(0.9)*sqrt(Var_lnD))
  D_CI80   <- c((Dhat/C.80),(Dhat*C.80))         # Density /km 0.80 CI.
  Nat2_C80 <-   (NC.Area*D_CI80)
  
  Dhat2     <- Nhat.MRDS.PI.Avp/NC.Area                          # MRDS1 Density /km
  Var_Dhat2 <- (Nhat.MRDS.PI.Avp.se/NC.Area)^2
  Var_lnD2  <- log(1+ (Var_Dhat2/(Dhat2^2)))        # see p 77 Buckland et al book: Intro. to Distance Sampling
  C2.95     <- exp(qnorm(0.975)*sqrt(Var_lnD2))
  D2_CI95   <- c((Dhat2/C.95),(Dhat2*C.95))         # Density /km 0.95 CI.
  Nat3_C95 <-   (NC.Area*D2_CI95)
  C2.90     <- exp(qnorm(0.95)*sqrt(Var_lnD))
  D2_CI90   <- c((Dhat2/C.90),(Dhat2*C.90))         # Density /km 0.90 CI.
  Nat3_C90 <-   (NC.Area*D2_CI90)
  C2.80     <- exp(qnorm(0.9)*sqrt(Var_lnD))
  D2_CI80   <- c((Dhat2/C.80),(Dhat2*C.80))         # Density /km 0.80 CI.
  Nat3_C80 <-   (NC.Area*D2_CI80)
  
  Parameter <-  c("Pt. Est","se","95.Upper CL","95.Lower CL","90.Upper CL","90.Lower CL","80.Upper CL","80.Lower CL")
  PoplnEst.CI <- cbind.data.frame(Parameter,round(c(Nc_hat.DS, Nc_hat.DS.se,rev(Nhat1_C95),rev(Nhat1_C90),rev(Nhat1_C80)),digits=2),
                                  round(c(Den1000.DS,Den1000.DS.se,rev(1000*D1_CI95),rev(1000*D1_CI90),rev(1000*D1_CI80)),digits=2),
                                  round(c(Nhat.MRDS.PI,Nhat.MRDS.PI.se,rev(Nat2_C95),rev(Nat2_C90),rev(Nat2_C80)),digits=2),
                                  round(c(1000*Dhat,1000*sqrt(Var_Dhat),rev(1000*D_CI95),rev(1000*D_CI90),rev(1000*D_CI80)),digits=2))
  
  colnames(PoplnEst.CI) <- c("Parameter","Nc_MCDS","Density_MCDS","Nc_MRDS.PI","Density_MRDS.PI")
  PoplnEst.CI$SA.Total.Bears        <- round(PoplnEst.CI$Density_MRDS.PI*(SA.Area/1000),digits=2)
  PoplnEst.CI$Nc_MRDS.PI.Avp        <- c( round(c(Nhat.MRDS.PI.Avp,Nhat.MRDS.PI.Avp.se,rev(Nat3_C95),rev(Nat3_C90),rev(Nat3_C80)),digits=2))
  PoplnEst.CI$Density_MRDS.PI.Avp   <- c(round(c(1000*Dhat2,1000*sqrt(Var_Dhat2),rev(1000*D2_CI95),rev(1000*D2_CI90),rev(1000*D2_CI80)),digits=2))
  PoplnEst.CI$SA.Total.Bears.Avp    <- round(PoplnEst.CI$Density_MRDS.PI.Avp*(SA.Area/1000),digits=2)
  
  ##################################################
  return(list(Nc_hat.DS                      = Nc_hat.DS,     
              Nhat.MCDS                      = Nhat.MCDS,
              Nc_hat.DS.se                   = Nc_hat.DS.se,          
              average.p.cv                   = average.p.cv,
              average.p                      = average.p,
              average.p.se                   = average.p.se,
              Nhat.MRDS.PI.average.p.se2     = average.p.cv*Nhat.MRDS.PI,
              Nhat.MRDS.PI.average.p.se3     = average.p.cv.mrds*Nhat.MRDS.PI,
              Nhat.MRDS.PI                   = Nhat.MRDS.PI,
              Nhat.MRDS.PI.se                = Nhat.MRDS.PI.se,
              this.model                     = this.model,
              se_vc1                         = sqrt(vc1),
              H                              = H,
              PoplnEst.CI                    = PoplnEst.CI,
              NC.Area                        = NC.Area,
              SA.Area                        = SA.Area))
}


####################################################################################################################################################

ds.var <- function(Scale.parm.est=Scale.parm.est,Shape.parm.est=Shape.parm.est,Scale.dm=Scale.dm,Shape.dm=Shape.dm,
                   wb=wb,width=width,StdInt,IMew,Scale.dm.LessMew,Scale.dm.GrMew,distance)
  
  # Adopted from Jeff Laake's flt.var.r found in mrds package r-code
  # Earl Becker
  # June 6, 2011
  
{
  fpar1=c(Scale.parm.est,Shape.parm.est)
  fpar=fpar1
  parmat=NULL
  
  for (i in 1:length(fpar))
  {
    deltap=.0001*fpar1[i]
    if(deltap==0)
      deltap=0.0001
    fpar[i] <- fpar1[i]- deltap
    x1 <-
      x1 <- -fit.lnl.norm.vec(fpar=fpar,Scale.dm=Scale.dm,Shape.dm=Shape.dm,wb=wb,width=width,
                              StdInt=StdInt,IMew=IMew,Scale.dm.LessMew=Scale.dm.LessMew,
                              Scale.dm.GrMew=Scale.dm.GrMew,distance=distance)    # Note flt.lnl - return logliklihood  vector
    
    fpar[i] <- fpar1[i]+deltap
    x2 <- -fit.lnl.norm.vec(fpar=fpar,Scale.dm=Scale.dm,Shape.dm=Shape.dm,wb=wb,width=width,
                            StdInt=StdInt,IMew=IMew,Scale.dm.LessMew=Scale.dm.LessMew,
                            Scale.dm.GrMew=Scale.dm.GrMew,distance=distance)    # Note flt.lnl - return logliklihood  vector
    
    parmat=cbind(parmat,(x2-x1)/(2*deltap))
  }
  #
  #    Compute varmat using first partial approach (pg 62 of Buckland et al 2002)
  #
  varmat=matrix(0,ncol=length(fpar1),nrow=length(fpar1))
  
  for(i in 1:length(fpar1))
    for(j in 1:length(fpar1))
      varmat[i,j]=sum(parmat[,i]*parmat[,j])
  
  return(varmat)
}

####################################################################################################################################################

fit.lnl.norm <- function(par=par,Scale.dm,Shape.dm,distance,wb,width,StdInt,LTdata=LTdata,
                         IMew,MewSwitchCol,MewICol,MewGrVecName, Scale.dm.LessMew,Scale.dm.GrMew,Show.lik=FALSE)
  
{
  # Fits loglikelihood for a Normal Detection Function with mew as an estimated parameter
  # Code allows for covariates in both scale and shape parameters
  # Single shape parameter allows this model to be applied to Limited Independence models (Borchers et al .  2006) 
  # Covariates usually enter through the scale parameter
  # Integration uses r <integrate> function for regular and standardized integration
  # Use change of variable calculus to obtain correct standardized formula
  # This program is called by optimx to obtain MLE parameter estimates
  # This code uses the key function approach Marques and Buckland (2003) and Laake's MRDS code
#   citation(package="mrds")
#   title = {mrds: Mark-Recapture Distance Sampling (mrds)},
#   author = {Jeff Laake and David Borchers and Len Thomas and David Miller and Jon Bishop},
#   year = {2014},
#   note = {R package version 2.1.6},
#   url = {http://CRAN.R-project.org/package=mrds},
#   AND 
#  https://github.com/DistanceDevelopment/mrds/tree/master/R   
#          Note: files from mrds development are mainly from the 2012 and may have changed since then
  #
  # Earl Becker 
  # Alaska Department of Fish and Game
  # 5-2-2012
  
  Scale.parameters <- par[1:(length(par)-1)]
  Shape.parameters <- par[length(par)]
  n <- length(distance)           
  
  if (IMew == TRUE)
  {
    key.scale.LessMew  <- scalevalue(Scale.parameters,Scale.dm.LessMew)
    key.scale.GrMew    <- scalevalue(Scale.parameters,Scale.dm.GrMew)    
    Scale.dm[,2] <-  ifelse(distance < exp(Shape.parameters), 0, 1)  
    if (MewSwitchCol[1] > 0)
      for (i in 1:length(MewSwitchCol))    # depends on mew - needs to be reset          
        Scale.dm[,MewSwitchCol[i]]  <-  ifelse(distance < exp(Shape.parameters),-1*abs(Scale.dm[,MewSwitchCol[i]]),
                                               abs(Scale.dm[,MewSwitchCol[i]]))
    if (MewICol[1] > 0)      
    {
      MewGrVec1 <- as.matrix(LTdata[,paste(MewGrVecName)])                       
      for (i in 1:length(MewICol))
        Scale.dm[,MewICol[i]] <- Scale.dm[,2]*MewGrVec1[,i] 
    }               
  }
  
  key.scale <- scalevalue(Scale.parameters,Scale.dm)
  key.shape <- scalevalue(Shape.parameters,Shape.dm)   
  
  p1 <- keyfct.norm.MEW(distance,key.scale,key.shape)  
  
  
  int <- intA <- intB <- rep(0,n)
  for (i in 1:n)
  { 
    if (IMew == TRUE)
    {
      intA[i] <-  key.scale.LessMew[i]*
        IntegrateNormal(key.scalei=key.scale.LessMew[i],key.shapei=key.shape[i],lowlim=wb,highlim=key.shape[i],StdInt=StdInt) 
      #          cat(" intA = ",intA[i],"\n")                
      intB[i] <-  key.scale.GrMew[i]*
        IntegrateNormal(key.scalei=key.scale.GrMew[i],key.shapei=key.shape[i],lowlim=key.shape[i],highlim=width,StdInt=StdInt)
      #          cat(" intB = ",intB[i],"\n")                            
      int[i] <- intA[i] + intB[i]
    }         
    else
      int[i] <-  key.scale[i]*IntegrateNormal(key.scalei=key.scale[i],key.shapei=key.shape[i],lowlim=wb,highlim=width,StdInt=StdInt)
  }
  
  
  lnl <- sum(-log(p1/int))  # Negative sign consistent w/ Laake in fit.lnl
  if (Show.lik == TRUE)
  {
    cat("Scale Parm = ",Scale.parameters,"Shape Parm = ",Shape.parameters,"\n")
    lnl.A <- -sum(log(p1)) 
    lnl.B <-  sum(log(int))
    cat("lnl.A = ", lnl.A,",   lnlB = ",lnl.B,";   lnl = ",lnl,"\n")   
    cat("\n")
  }
  
  return(lnl)
}

####################################################################################################################################################

fit.lnl.norm.vec <- function(fpar=fpar,Scale.dm,Shape.dm,wb,width,StdInt,
                             IMew,Scale.dm.LessMew,Scale.dm.GrMew,distance=distance)
  
  # returns a vector of lnl[i]
{
  
  n <- length(distance)
  k <- length(fpar)
  Scale.parameters <- fpar[1:(k-1)]
  Shape.parameters <- fpar[k]
  key.scale <- scalevalue(Scale.parameters,Scale.dm)
  key.shape <- scalevalue(Shape.parameters,Shape.dm)
  
  
  p1 <- keyfct.norm.MEW(distance,key.scale,key.shape)
  
  
  if (IMew == TRUE)
  {
    key.scale.LessMew <-  scalevalue(Scale.parameters,Scale.dm.LessMew)
    key.scale.GrMew   <-  scalevalue(Scale.parameters,Scale.dm.GrMew)
  }
  
  int <- intA <- intB <- rep(0,n)
  for (i in 1:n)
  {
    if (IMew == TRUE)
    {
      intA[i] <-  key.scale.LessMew[i]*
        IntegrateNormal(key.scalei=key.scale.LessMew[i],key.shapei=key.shape[i],lowlim=wb,highlim=key.shape[i],StdInt=StdInt)
      #          cat(" intA = ",intA[i],"\n")
      intB[i] <-  key.scale.GrMew[i]*
        IntegrateNormal(key.scalei=key.scale.GrMew[i],key.shapei=key.shape[i],lowlim=key.shape[i],highlim=width,StdInt=StdInt)
      #          cat(" intB = ",intB[i],"\n")
      int[i] <- intA[i] + intB[i]
    }
    else
      int[i] <-  key.scale[i]*IntegrateNormal(key.scalei=key.scale[i],key.shapei=key.shape[i],lowlim=wb,highlim=width,StdInt=StdInt)
  }
  
  
  lnl.vec <- (-log(p1/int))  # Negative sign consistent w/ Laake in fit.lnl
  #  in mrds function:   fltt.lnl.r :   lnl[!x$binned] <- - log(p1/int1)    
  
  
  return(lnl.vec)
}

####################################################################################################################################################

GOF.Norm.ds <- function(model.out,QQplot=TRUE)
  
  # GOF.Norm,ds - calculates expected counts for either a Normal or Asymetric Normal Deterction Fn
  #          - Performs a Goodness-of-Fit test
  # Earl Becker  May 8, 2012
  
{
  
  IMew               <- model.out$IMew 
  Scale.parm.est       <- model.out$Scale.parm.est
  Shape.parm.est       <- model.out$Shape.parm.est
  XmatScale            <- model.out$XmatScale
  distance             <- model.out$distance
  int.gxz              <- model.out$int.gxz
  key.scale            <- model.out$key.scale
  key.scale.LessMew <- model.out$key.scale.LessMew
  key.scale.GrMew   <- model.out$key.scale.GrMew
  
  n=length(distance)
  XmatShape <- rep(1,n)     
  key.shape <- scalevalue(Shape.parm.est,XmatShape) 
  
  nc <- round(sqrt(n))
  breaks <- model.out$wb + ((model.out$width-model.out$wb)/nc)*(0:nc)
  k <- length(Scale.parm.est)+length(Shape.parm.est)
  
  ##   Get predicted values for ds component
  expected.1=rep(0,nc)
  #  
  int.breaks <- matrix(0,ncol=(length(breaks)-1),nrow=n)
  #        
  if (IMew == TRUE)
  {
    key.scale.std <- rep(1,n)
    key.shape.std <-  rep(0,n)
    lowlim1 <- model.out$wb
    highlim1 <- exp(Shape.parm.est)
    lowlim2 <- exp(Shape.parm.est)
    highlim2 <- model.out$width  
    
    for (i in 1:n)
    {
      j <- 1
      for(j in 1:(length(breaks)-1)) 
      {  
        if (breaks[j+1] <=   key.shape[i])
          int.breaks[i,j]  <-  key.scale.LessMew[i]*
          IntegrateNormal(key.scale=key.scale.LessMew[i],key.shape=key.shape[i],
                          lowlim=breaks[j],highlim=breaks[j+1], StdInt=TRUE)
        if (breaks[j] >=   key.shape[i])
          int.breaks[i,j]  <-  key.scale.GrMew[i]*                                
          IntegrateNormal(key.scale=key.scale.GrMew[i],key.shape=key.shape[i],
                          lowlim=breaks[j],highlim=breaks[j+1], StdInt=TRUE)
        if (breaks[j] <  key.shape[i] & breaks[j+1] >   key.shape[i])
          int.breaks[i,j]  <-  ((key.scale.LessMew[i]*
                                   IntegrateNormal(key.scale=key.scale.LessMew[i],key.shape=key.shape[i],
                                                   lowlim=breaks[j],highlim=highlim1, StdInt=TRUE)) + (key.scale.GrMew[i]*      
                                                    IntegrateNormal(key.scale=key.scale.GrMew[i],key.shape=key.shape[i],
                                                    lowlim=lowlim2 ,highlim=breaks[j+1], StdInt=TRUE)))                                                             
      }
    }
  }
  
  else
    for (i in 1:n) 
    {          
      j <- 1 
      for(j in 1:(length(breaks)-1)) 
        int.breaks[i,j]  <-  integrate(keyfct.norm,lower=breaks[j],upper=breaks[j+1],key.scale=key.scale[i],
                                       key.shape=key.shape[i])$value
    }
  
  #   Compute Expected counts       
  
  #    expected.1 <- n*(apply(int.breaks,2,sum)/sum(int.gxz))    # formula only valid if no covariates
  expected.1 <- (apply((int.breaks/int.gxz),2,sum))
  #    cat("Printing Expected Counts\n")
  #    print(expected.1)
  #    print(expected.1A)
  #   Compute observed values of distance bins
  #
  observed.count.1 <- table(cut(distance,breaks,include.lowest=TRUE))
  
  # Compute CHhi-sq statistic  
  chisq.1i <- ((observed.count.1-expected.1)^2/expected.1)
  chisq.1 <- sum(chisq.1i,na.rm=TRUE)
  df.1  <- nc-1-k
  if(df.1<=0)
  {   
    df.1=NA
    p.1=NA
  }
  else
    p.1=1-pchisq(chisq.1,df.1)
  
  chi.table.ds <- rbind(observed.count.1,expected.1,chisq.1i)
  chi.table.ds <- cbind(chi.table.ds,apply(chi.table.ds,1,sum))
  dimnames(chi.table.ds)[[2]][dim(chi.table.ds)[2]] <- c("TOTAL")
  dimnames(chi.table.ds)[[1]] <- c("Observed","Expected","Chi-Sq")
  
  # test
  cat("Error check is # ~ 0?  number = ", max(abs(int.gxz-apply(int.breaks,1,sum))),"\n")
  QQ.calc <- QQplot.Norm.ds(model.out,plot.qq=QQplot)
  
  return(list( chi.table.ds   =   chi.table.ds,
               chisq           =   chisq.1,
               p               =   p.1,
               df              =   df.1,
               QQ.calc         =   QQ.calc))
}
  
####################################################################################################################################################
  
IntegrateNormal <- function(key.scalei,key.shapei,lowlim,highlim,StdInt=TRUE)
{
  if (StdInt == TRUE)
  {
    x.scalei <- key.scalei
    key.scale.std <- 1
    key.shape.std <-  0
    righti <-     ((highlim-key.shapei)/x.scalei)
    lefti <-      ((lowlim-key.shapei)/x.scalei)
    
    return(integrate(keyfct.norm,lower=lefti,upper=righti,key.scale=key.scale.std,key.shape=key.shape.std)$value)
  }
  else
    return(integrate(keyfct.norm,lower=lowlim,upper=highlim,key.scale=key.scalei,key.shape=key.shapei)$value)
  
}

####################################################################################################################################################

keyfct.norm <-
  function(distance,key.scale,key.shape)
    #
    # This function is a copied/modified from Jeff Laake's  keyfct.hn found in mrds package r-code
    #
    # Normal key function: exp (- (x-mew)^2/(2*sigma^2))
    # The 2 is included in the denominator to preserve the
    # relationship with the standard deviation in a normal distribution.
    #
    # Arguments:
    #
    # distance   - perpendicular distance vector
# key.scale - vector of scale values
#
# Value:
#
# The routine returns a vector of probabilities that the observation
# were detected given they were at the specified distance and assuming that
# g`(0)=1 (ie a standard line transect detection function).
#
{
    v1 <-  (distance - key.shape)
    exp( - ((v1/ (sqrt(2) * key.scale))^2) )
    
  }

####################################################################################################################################################

keyfct.norm.MEW <-
  function(distance,key.scale,key.shape)
    #
    # modified from Jeff Laake's keyfct.hn in r-package mrds  - comments are from Laake
    #
    # Normal key function: exp (- (x-mew)^2/(2*sigma^2))
    # The 2 is included in the denominator to preserve the
    # relationship with the standard deviation in a normal distribution.
    #
    # Arguments:
    #
    # distance   - perpendicular distance vector
    # key.scale - vector of scale values
#
# Value:
#
# The routine returns a vector of probabilities that the observation
# were detected given they were at the specified distance and assuming that
# g`(0)=1 (ie a standard line transect detection function).
#
{
    exp( - (((distance - key.shape)/ (sqrt(2) * key.scale))^2))
  }

####################################################################################################################################################

MCDS.ANorm <- function(modeltitle=NULL,ds.formula,scale.init.formula,wb=wb,width=width,DoBoot=FALSE,
                       IMew,MewSwitchCol,MewICol,MewGrVecName=NULL,Show.lik=FALSE,data)
  
  #  Shell to perform Multiple Covariate, Distance Sampling, using Two-Piece Normal (Aymemetrical Normal) Detection Function
  #  Earl Becker
  #  Started 5-7-2012
  #  Last Update : 5 Sept 2014 (documentation)
  
  #  Required  columns(2) - distance  = perpendicular distance from the transect to the object of interest (henceforth animal)
  #                       - size      = the number of animals in the observed group                     
  #  If one is fitting an Asymmetrical Normal Detection Function - a variable named <Imew> must be included
  # Imew - if IMew==TRUE  then the following ocurs:
  #      1) the design matrix <Scale.dm> needs to be updated for every new estimate of mew { mew = exp(Shape.parm) }
#             - this is done in fit.lnl.norm.Std
#      2) Two additional design matrices are needed <Scale.dm.LessMew> for integration with distances less than mew'
#             and <Scale.dm.GrMew> for integration with distnaces greater than mew.
#      3) Note   <Scale.dm.LessMew> and <Scale.dm.GrMew> only need to be computed once
#  Show.lik  - if =TRUE   prints out lnlA, lnlB, and lnl   (lnl = lnlA + lnlB)         

{
  Init.Time <- proc.time()
  
  data <- data[data$observer == 1,]    
  LTdata <-  data[data$distance >= wb &  data$distance <= width,] 
  
  n <- dim(LTdata)[1] 
  Scale.dm <- model.matrix(ds.formula, data=LTdata)
  dimnames(Scale.dm)[[2]][1] <- c("Intercept")
  
  initialvalues <- SetInitial.ANorm.ds(scale.init.formula=scale.init.formula,LTdata=LTdata)
  
  
  names(initialvalues)[c(1,length(initialvalues))] <- c("Intercept","lnMew")    # inputs 1st and last parameter names
  cat("Initial Parameter Values * =",initialvalues,"\n")             
  Shape.dm <- rep(1,n)
  
  
  if (IMew == TRUE)
  {
    Scale.dm.LessMew  <- Scale.dm.GrMew  <- Scale.dm 
    Scale.dm.LessMew[,2]  <- 0
    Scale.dm.GrMew[,2]  <- 1
    if (MewSwitchCol[1] > 0)
      for (i in 1:length(MewSwitchCol))    # depends on mew - needs to be reset  
      {        
        Scale.dm.LessMew[,MewSwitchCol[i]]  <-  -1*abs(Scale.dm[,MewSwitchCol[i]])
        Scale.dm.GrMew[,MewSwitchCol[i]]    <-     abs(Scale.dm[,MewSwitchCol[i]])       
      }
    
    
    if (MewICol[1] > 0)
    {
      MewGrVec1 <- as.matrix(LTdata[,paste(MewGrVecName)])
      #         print(MewGrVec1)
      for (i in 1:length(MewICol))   
      {  
        #           print(MewGrVec1[i])
        Scale.dm.LessMew[,MewICol[i]] <- 0
        Scale.dm.GrMew[,MewICol[i]]  <-  MewGrVec1[,i]
      }
    }
    else
      MewGrVec <- NULL
  }
  else
  {
    Scale.dm.LessMew  <- Scale.dm.GrMew  <- NULL  
    MewGrVec=NULL
  }
  if (DoBoot==FALSE)
  {
    cat("Printing Scale Design matricies: Std, LewMew, GrMew \n") 
    print(Scale.dm[1:10,])
    print(Scale.dm.LessMew[1:10,])
    print(Scale.dm.GrMew[1:10,])
  }
  
  
  # optimx contrants on Shape Parameter search
  shape.ll <- log(exp(initialvalues[length(initialvalues)])*0.66)
  shape.ul <- log(exp(initialvalues[length(initialvalues)])+(((width-exp(initialvalues[length(initialvalues)])))/6))
  
  # Maximizing ll to obtain estimates of model parameters   
  ll <- optimx(par=initialvalues,fit.lnl.norm,gr=NULL,hessian=TRUE,method="nlminb",LTdata=LTdata,
               control=list(maxit=500,iter.max=800,maxiter=500),lower=c(rep(-Inf,(length(initialvalues)-1)),shape.ll),
               ,upper=c(rep(Inf,(length(initialvalues)-1)),shape.ul),Scale.dm=Scale.dm,Shape.dm=Shape.dm, 
               distance=LTdata$distance,wb=wb,width=width,StdInt=TRUE,IMew=IMew,MewSwitchCol=MewSwitchCol,
               MewICol=MewICol,MewGrVecName=MewGrVecName,Scale.dm.LessMew=Scale.dm.LessMew,
               Scale.dm.GrMew=Scale.dm.GrMew,Show.lik=Show.lik)
  

#  cat("Printing ll \n")
#  print(unlist(ll))
  k <- length(initialvalues)  
  ll.value <- as.numeric(unlist(ll)[k+1])
  converge <- as.numeric(unlist(ll$convcode))
  AIC <- 2*k + 2*ll.value
  AICc <- AIC +((2*k*(k+1))/(n-k-1))
  
  Scale.parm.est <- as.numeric(unlist(ll)[1:(k-1)])
  names(Scale.parm.est) <- names(initialvalues)[1:(k-1)]
  Shape.parm.est <- as.numeric(unlist(ll)[k])
  names(Shape.parm.est)  <- c("lnMew")
  est.mew <- exp(Shape.parm.est)
  key.scale.LessMew <-key.scale.GrMew  <- NULL
 
  
  if (IMew == TRUE)
  {
    key.scale.LessMew  <- scalevalue(Scale.parm.est,Scale.dm.LessMew)
    key.scale.GrMew    <- scalevalue(Scale.parm.est,Scale.dm.GrMew)    
    Scale.dm[,2] <-  ifelse(LTdata$distance < exp(Shape.parm.est), 0, 1)
    lowlim1 <- wb
    highlim1 <- exp(Shape.parm.est)
    lowlim2 <- exp(Shape.parm.est)
    highlim2 <- width   
    if (MewSwitchCol[1] > 0)
      for (i in 1:length(MewSwitchCol))    # depends on mew - needs to be reset          
        Scale.dm[,MewSwitchCol[i]] <- ifelse(LTdata$distance < exp(Shape.parm.est),-1*abs(Scale.dm[,MewSwitchCol[i]]),
                                             abs(Scale.dm[,MewSwitchCol[i]]))       
    
    if (MewICol[1] > 0)
    {
      MewGrVec1 <- as.matrix(LTdata[,paste(MewGrVecName)])               
      for (i in 1:length(MewICol))
        Scale.dm[,MewICol[i]] <- Scale.dm[,2]*MewGrVec1[,i]               
    }
  }
  
  
  key.scale <- scalevalue(Scale.parm.est,Scale.dm)
  key.shape <- scalevalue(Shape.parm.est,Shape.dm)  
  
  ##  Calculation of the detection function p.y
  p.y <- keyfct.norm(distance=LTdata$distance,key.scale,key.shape)
  
  
  
  int.gxz <- int.gxzA <- int.gxzB <- rep(0,n)
  if (IMew == TRUE)
    for (i in 1:n)    
    { 
      int.gxzA[i] <- key.scale.LessMew[i]*
        IntegrateNormal(key.scalei=key.scale.LessMew[i],key.shapei=key.shape[i],lowlim=lowlim1,highlim=highlim1,StdInt=TRUE)
      int.gxzB[i] <- key.scale.GrMew[i]*
        IntegrateNormal(key.scalei=key.scale.GrMew[i],key.shapei=key.shape[i],lowlim=lowlim2,highlim=highlim2,StdInt=TRUE)  
      int.gxz[i] <- int.gxzA[i] + int.gxzB[i]  
    }
  else
  {
    int.gxzA <- int.gxzB <- NULL
    for (i in 1:n)   
    {
      int.gxz[i] <- key.scale[i]*
        IntegrateNormal(key.scalei=key.scale[i],key.shape=key.shape[i],lowlim=wb,highlim=width,StdInt=TRUE)
      
    }
  }            
  ##  Calculation of the number of animals in the surveyed strip (wb to width)
  ##  ASSUMES group size variable name = size 
  ##  pi.ds - is Horvitz-Thompson type estimated probability ASSUMING PERFECT detection at est(Mew) - obtained from MCDS model
  
  pi.ds <-  (int.gxz/(width-wb))
  N.size.covered <- sum(LTdata$size/pi.ds)         
  
  ds.hessian <- ds.var(Scale.parm.est=Scale.parm.est,Shape.parm.est=Shape.parm.est,Scale.dm=Scale.dm,Shape.dm=Shape.dm,
                       wb=wb,width=width,StdInt=TRUE,IMew=IMew,Scale.dm.LessMew=Scale.dm.LessMew,
                       Scale.dm.GrMew=Scale.dm.GrMew,distance=LTdata$distance)
  
  run.time.ds <- (proc.time()-Init.Time)/60
  
  if (DoBoot==FALSE) 
  {
    cat("AIC = ",AIC,",  AICC = ",AICc,"\n")
    if (converge == 0)
      cat("MCDS model using Asymetric Normal CONVERGED, use: summary.Norm.ds(output.name,Nc.Area=Nc.Area) to see output \n")
    else
      cat("MCDS model using Asymetric Normal had CONVERGENCE Issues, convcode =  ",converge,"\n")
  }
  
  return( list(data=LTdata,
               modeltitle             = modeltitle,
               key.scale              = key.scale, 
               key.scale.LessMew      = key.scale.LessMew,
               key.scale.GrMew        = key.scale.GrMew,
               Scale.dm               = Scale.dm,
               p.y                    = p.y,
               distance               = LTdata$distance,
               int.gxz                = int.gxz,
               int.gxzA               = int.gxzA,
               int.gxzB               = int.gxzB, 
               IMew                   = IMew,
               MewSwitchCol           = MewSwitchCol,
               MewICol                = MewICol,
               MewGrVecName           = MewGrVecName,
               ds.hessian             = ds.hessian,
               pi.ds                  = pi.ds,
               Scale.parm.est        = Scale.parm.est, 
               Shape.parm.est        = Shape.parm.est,
               est.mew               = est.mew,
               ds.formula            = ds.formula,
               scale.init.formula    = scale.init.formula,
               converge              = converge,
               IMew=IMew, ll.value   = ll.value,
               wb                    = wb,
               width                 = width,
               AIC                   = AIC,
               AICc                  = AICc,
               N.size.covered.ds     = N.size.covered,
               run.time.ds.min       = run.time.ds)
  )
  
  
  
}

####################################################################################################################################################


MCDS.ANorm1 <- function(modeltitle=NULL,ds.formula,scale.init.formula,wb=wb,width=width,DoBoot=FALSE,
                        IMew,MewSwitchCol,MewICol,MewGrVecName=NULL,Show.lik=FALSE,data,ipars,calc.hess=TRUE)
  
  #  Asymetrical Normal Detection Function MCDS.ANorm  modified for variance calculations
  #  modified from code by Earl Becker, started 5-7-2012
  
  # Required  columns(2) -
  #   distance  = perpendicular distance from the transect to the object of interest
  #               (henceforth animal)
  #   size      = the number of animals in the observed group
  #
  #  If one is fitting an Asymmetrical Normal Detection Function - a variable named <Imew>
#   must be included
# Imew - if IMew==TRUE  then the following ocurs:
#   1) the design matrix <Scale.dm> needs to be updated for every new estimate of
#      mew { mew = exp(Shape.parm) } this is done in fit.lnl.normEB.Std
#   2) Two additional design matrices are needed <Scale.dm.LessMew> for integration with
#      distances less than mew' and <Scale.dm.GrMew> for integration with distnaces greater than mew.
#      3) Note   <Scale.dm.LessMew> and <Scale.dm.GrMew> only need to be computed once
#  Show.lik  - if =TRUE   prints out lnlA, lnlB, and lnl   (lnl = lnlA + lnlB)
{
  
  
  data <- data[data$observer == 1,]
  LTdata <-  data[data$distance >= wb &  data$distance <= width,] 
  
  n <- dim(LTdata)[1] 
  print(ds.formula)
  Scale.dm <- model.matrix(ds.formula, data=LTdata)
  dimnames(Scale.dm)[[2]][1] <- c("Intercept")
  
  initialvalues <- ipars
  
  names(initialvalues)[c(1,length(initialvalues))] <- c("Intercept","lnMew")   # inputs 1st and last parameter names
  Shape.dm <- rep(1,n)
  
  if(IMew == TRUE){
    Scale.dm.LessMew  <- Scale.dm.GrMew  <- Scale.dm
    Scale.dm.LessMew[,2]  <- 0
    Scale.dm.GrMew[,2]  <- 1
    if(MewSwitchCol[1] > 0)
      # depends on mew - needs to be reset
      for(i in 1:length(MewSwitchCol)){
        Scale.dm.LessMew[,MewSwitchCol[i]] <- -1*abs(Scale.dm[,MewSwitchCol[i]])
        Scale.dm.GrMew[,MewSwitchCol[i]] <- abs(Scale.dm[,MewSwitchCol[i]])
      }
    if (MewICol[1] > 0){
      MewGrVec1 <- as.matrix(LTdata[,paste(MewGrVecName)])
      for(i in 1:length(MewICol)){
        Scale.dm.LessMew[,MewICol[i]] <- 0
        Scale.dm.GrMew[,MewICol[i]]  <-  MewGrVec1[,i]
      }
    }else{
      MewGrVec <- NULL
    }
  }else{
    Scale.dm.LessMew  <- Scale.dm.GrMew  <- NULL
    MewGrVec <- NULL
  }
  if(DoBoot==FALSE){
    cat("Printing Scale Design matricies: Std, LewMew, GrMew \n") 
    print(Scale.dm[1:10,])
    print(Scale.dm.LessMew[1:10,])
    print(Scale.dm.GrMew[1:10,])
  }
  
  # optimx contrants on Shape Parameter search
  shape.ll <- log(exp(initialvalues[length(initialvalues)])*0.66)
  shape.ul <- log(exp(initialvalues[length(initialvalues)])+
                    (((width-exp(initialvalues[length(initialvalues)])))/6))
  
  # Maximizing ll to obtain estimates of model parameters   
  ll <- optimx(par=initialvalues,fit.lnl.norm,gr=NULL,hessian=calc.hess,method="nlminb",LTdata=LTdata,
               itnmax=1,
               control=list(iter.max=1,eval.max=1,kkt=FALSE,maxit=1),
               lower=c(rep(-Inf,(length(initialvalues)-1)),shape.ll),
               upper=c(rep(Inf,(length(initialvalues)-1)),shape.ul),
               Scale.dm=Scale.dm,Shape.dm=Shape.dm, 
               distance=LTdata$distance,wb=wb,width=width,StdInt=TRUE,IMew=IMew,
               MewSwitchCol=MewSwitchCol,MewICol=MewICol,MewGrVecName=MewGrVecName,
               Scale.dm.LessMew=Scale.dm.LessMew,Scale.dm.GrMew=Scale.dm.GrMew,Show.lik=Show.lik)
  
  # Note despite output change ll is still a list
  k <- length(initialvalues)
  ll.value <- as.numeric(unlist(ll)[k+1])
  converge <- as.numeric(unlist(ll$convcode))
  AIC <- 2*k + 2*ll.value
  AICc <- AIC +((2*k*(k+1))/(n-k-1))
  
  Scale.parm.est <- as.numeric(unlist(ll)[1:(k-1)])
  names(Scale.parm.est) <- names(initialvalues)[1:(k-1)]
  Shape.parm.est <- as.numeric(unlist(ll)[k])
  names(Shape.parm.est)  <- c("lnMew")
  est.mew <- exp(Shape.parm.est)
  key.scale.LessMew <-key.scale.GrMew  <- NULL
  
  if(calc.hess){
    hess.opt <- attr(ll,"details")[[3]]
  }else{
    hess.opt <- NA
  }
  
  if(IMew == TRUE){
    key.scale.LessMew  <- scalevalue(Scale.parm.est,Scale.dm.LessMew)
    key.scale.GrMew    <- scalevalue(Scale.parm.est,Scale.dm.GrMew)
    Scale.dm[,2] <-  ifelse(LTdata$distance < exp(Shape.parm.est), 0, 1)
    lowlim1 <- wb
    highlim1 <- exp(Shape.parm.est)
    lowlim2 <- exp(Shape.parm.est)
    highlim2 <- width
    if(MewSwitchCol[1] > 0){
      for(i in 1:length(MewSwitchCol)){    # depends on mew - needs to be reset
        Scale.dm[,MewSwitchCol[i]] <- ifelse(LTdata$distance < exp(Shape.parm.est),
                                             -1*abs(Scale.dm[,MewSwitchCol[i]]),
                                             abs(Scale.dm[,MewSwitchCol[i]]))
      }
    }
    if(MewICol[1] > 0){
      MewGrVec1 <- as.matrix(LTdata[,paste(MewGrVecName)])
      for(i in 1:length(MewICol)){
        Scale.dm[,MewICol[i]] <- Scale.dm[,2]*MewGrVec1[,i]
      }
    }
  }
  
  key.scale <- scalevalue(Scale.parm.est,Scale.dm)
  key.shape <- scalevalue(Shape.parm.est,Shape.dm)
  
  ##  Calculation of the detection function p.y
  p.y <- keyfct.norm(distance=LTdata$distance,key.scale,key.shape)
  
  int.gxz <- int.gxzA <- int.gxzB <- rep(0,n)
  if(IMew == TRUE){
    for(i in 1:n){
      int.gxzA[i] <- key.scale.LessMew[i]*
        IntegrateNormal(key.scalei=key.scale.LessMew[i],key.shapei=key.shape[i],
                        lowlim=lowlim1,highlim=highlim1,StdInt=TRUE)
      int.gxzB[i] <- key.scale.GrMew[i]*
        IntegrateNormal(key.scalei=key.scale.GrMew[i],key.shapei=key.shape[i],
                        lowlim=lowlim2,highlim=highlim2,StdInt=TRUE)
      int.gxz[i] <- int.gxzA[i] + int.gxzB[i]
    }
  }else{
    int.gxzA <- int.gxzB <- NULL
    for (i in 1:n){
      #int.gxz[i] <- integrate(keyfct.norm,key.scale=key.scale[i],key.shape=key.shape[i],lower=mwb,upper=width)$value
      int.gxz[i] <- key.scale[i]*
        IntegrateNormal(key.scalei=key.scale[i],key.shape=key.shape[i],
                        lowlim=wb,highlim=width,StdInt=TRUE)
    }
  }
  ##  Calculation of the number of animals in the surveyed strip (wb to width)
  ##  ASSUMES group size variable name = size 
  ## pi.ds - is Horvitz-Thompson type estimated probability ASSUMING PERFECT detection at est(Mew)
  
  pi.ds <-  (int.gxz/(width-wb))
  N.size.covered <- sum(LTdata$size/pi.ds)
  
  ds.hessian <- ds.var(Scale.parm.est=Scale.parm.est,Shape.parm.est=Shape.parm.est,
                       Scale.dm=Scale.dm,Shape.dm=Shape.dm,
                       wb=wb,width=width,StdInt=TRUE,IMew=IMew,Scale.dm.LessMew=Scale.dm.LessMew,
                       Scale.dm.GrMew=Scale.dm.GrMew,distance=LTdata$distance)
  

  
  return(
    list(data=LTdata,modeltitle=modeltitle,key.scale=key.scale, key.scale.LessMew=key.scale.LessMew,
         key.scale.GrMew=key.scale.GrMew,Scale.dm=Scale.dm,p.y=p.y,distance=LTdata$distance,
         int.gxz=int.gxz,int.gxzA=int.gxzA,int.gxzB=int.gxzB,MewGrVecName=MewGrVecName,
         ds.hessian=ds.hessian,pi.ds=pi.ds,Scale.parm.est=Scale.parm.est,
         Shape.parm.est=Shape.parm.est,est.mew = est.mew,converge=converge,IMew=IMew,
         ll.value=ll.value,wb=wb,width=width,AIC=AIC,AICc=AICc,N.size.covered= N.size.covered,
         opt.hess=hess.opt)
  )
}


####################################################################################################################################################

MR.adj.MRMCDS <- function(ds.model,mr.model,LTdata=LTdata, TranData=NULL,Area.Boot=NULL,DoBoot=FALSE,Calc_SE=FALSE,LN=NULL,
                              ds.formula=NULL, scale.init.formula=NULL,mr.formula=NULL,SA.Area=NULL) {
      
      # Note this code assumes mr.model includes both MR and corresponding MCDS model
      # If the arguement:  Calc_SE = TRUE is used, then an additional output list (var.list) is created that contains the following columns:
      #   Parameter        - list of row names - self explanatory
      #   Nc_MCDS          - Number of animals in the surveyed area (the area in the strip wb to w next to the transects) as estimated by a MCDS model
      #                      Multiple Covariate Distance Sampling model estimate for the surveyed strip, ASSUMES perfect detection at the apex of the 
      #                      detection function
      #  Density_MCDS      - Nc_MCDS/(Area of the transect strips/1000)  - in the PlosOne Paper this this bears/1000 km^2 - assumes perfect detection at apex
      #  Nc_MRDS.PI        - an estimate of the number of animals in the surveyed strip calculated using eq 15 and 16 in the Becker and Christ PlosOne paper
      #                    - this is the Mark-Resight Distance Sampling estimte, assuming Point Independence (PI) for the number of animals in the surveyed strips
      #  Density_MRDS.PI   - 1000*Nc_MRDS.PI/(Area of the transect strips)  - in the PlosOne Paper this this bears/1000 km^2 - apex detection is estiamted for each animal
      #  SA.Total.Bears    - MRDS PI estimated of the number of animals (bears) in the study area (this area excludes non-animal habitat - eg. area > elev. > 1067 m)
      #                      (Density_MRDS.PI)X(Study Area in km^2  /1000)
      #  Nc_MRDS.PI.Avp    - an estimate of the number of animals in the surveyed strip calculated using eqs 15, 17 and 19 in the Becker and Christ PlosOne (2015) paper
      #                      this is the Mark-Resight Distance Sampling estimte, assuming Point Independence (PI) for the number of animals in the surveyed strips
      #                      this estimator used the Average MR p (eq. 17 in Becker and Christ (2015))
      # Density_MRDS.PI.Avp -  1000*Nc_MRDS.PI.Avp/(Area of the transect strips) - in the PlosOne Paper this this bears/1000 km^2
      # SA.Total.Bears.Avp  -  MRDS estimate ising the Av.MR p (eq 19 Becker and CHrist (20125)) of the number of animals (bears) in the study area 
      #                        (this area excludes non-animal habitat - eg. area > elev. > 1067 m)  (Density_MRDS.PI.Avp)X(Study Area in km^2  /1000)           
    
      # If the arguement:  Calc_SE = FALSE then the above list is NULL
  
  
      
      # Prob.Stat output is in the form of a table of the MCDS detection probabilities, the Mark-Resight probabilitiess,  the estimated Horvitz-Thompson probabilities
      # STATISTICS: Range of the probabilities, quartiles of the probabilities, Pt. Est. and SE of the probabilities (if applicable),
      #             n < 0.1   is the number of probabilies smaller than 0.1
      #             n < 0.2   is the number of probabilies smaller than 0.2
      #             Pct < 0.2   is the pertcentage of the probabilies smaller than 0.2
      # MCDS        - denotes the probabilities from just using the MCDS model
      # MR.Apex     - denotes the Mark-Resight probabilites calcuated at the Apex of the MCDS model
      # MRDS.PI     - denotes the estimated Horvitz-Thompson probabilities (calculated using eq. 15 and 16)
      # AvP.Apex.MR - denotes the Av Mark-Resight p calculated at the MCDS apex, (calculated using eq. 17), 
      #               NOTE if in the function arguement,  Calc_SE = FALSE the SE *standard error)value will be NA (it was not calculated)
      #               NOTE if in the function arguement,  Calc_SE = TRUE the SE value will be reported
      # MRDS.PI.Avp   - denotes the estimated Horvitz-Thompson probabilities (calculated using eq. 17 and 19) - ie. based of average MR p
          
      
      MRdata.tmp <- mr.model$mr$mr$data
      MRdata <- MRdata.tmp[MRdata.tmp$observer == 1,]
      
      if (DoBoot==FALSE)
        NC.Area <- sum(TranData$area)   # NOTE area must be the name of the data column containing search area
      else
        NC.Area <- Area.Boot   # only bootstrap area needs to be passed if bootstrapping
      
      ######## test section   #################
      if (DoBoot==TRUE)
        Calc_SE <-  FALSE
      
      Var.list <- NULL
      if (Calc_SE ==  TRUE)
      {
        Var.list <- calc.var(LN=LN,
                             ds.formula=ds.formula,
                             scale.init.formula=scale.init.formula,
                             mr.formula,
                             LTdata=LTdata, 
                             NC.Area=NC.Area,
                             SA.Area=SA.Area)
      }
      
      
      
      
      xmat.p0 <- mr.model$mr$mr$data
      cat("Length (mr.model$mr$mr$data) = ",dim(xmat.p0)[1],"\n")
      
      xmat.p0$distance <- ds.model$est.mew
      xmat.p0$offsetvalue <- 0
      cat(" Estimated Mew from MCDS model is:",ds.model$est.mew,"\n")
      p0  <-predict(mr.model$mr,newdata=xmat.p0,integrate=FALSE)$fitted
      pz <-predict(mr.model$mr,integrate=TRUE)$fitted     # calculated using eq.14 of Becker and Christ (2015)
      p0.av <- sum(p0/pz)/sum(1/pz)                       # calculated using eq.17 of Becker and Christ (2015)
      Quar.P0 <- quantile(p0,probs=c(0.25,0.5,0.75))
      
      
      size <- ds.model$data$size
      #   cat(" length size = ",length(size)," \n")
      N.size.covered.ds <- sum(size/ds.model$pi.ds)                          
      HT.pi <-  ds.model$pi.ds*p0
      
      HT.pi_2 <- ds.model$pi.ds*p0.av
      
      n <- length(p0)
      
      N.covered.MRDS <- sum(size/HT.pi)
      N.Density.Final.1000 <- (1000/NC.Area)*N.covered.MRDS
      N.Density2.Final.1000 <- (1000/NC.Area)*sum(size/(ds.model$pi.ds*p0.av))
      Grp.Density.Final.1000 <- (1000/NC.Area)*sum(1/HT.pi)  
      
      MR.par <- NULL
      if (DoBoot==FALSE)
      {
        cat("  \n")
        vcov=solvecov(mr.model$mr$hessian)$inv   
        se.coef <-  sqrt(diag(vcov))  
        coef.mr <- mr.model$mr$par
        t.mr <- coef.mr/se.coef
        MR.par <- cbind.data.frame(coef.mr,se.coef,t.mr)
        print(MR.par)
        
        cat("  \n")
        cat("Range of Pi (unadj) = ",range(ds.model$pi.ds),"\n")   # ds.model$pi.ds calc. using eq. 2 Becker and Christ (2015)
        cat("median Pi (unadj) = ",median(ds.model$pi.ds),"\n")  
        MCDS.pi.Less0.1 <- sum(ds.model$pi.ds < 0.1)
        MCDS.pi.Less0.2 <- sum(ds.model$pi.ds < 0.2)
        HT.pi.Less0.1 <- sum(HT.pi < 0.1)
        HT.pi.Less0.2 <- sum(HT.pi < 0.2)      
        HT.pi_2.Less0.1 <- sum(HT.pi_2 < 0.1)
        HT.pi_2.Less0.2 <- sum(HT.pi_2 < 0.2) 
        cat("  \n")
        cat("Estimated Pdot.mew Quartiles = ",Quar.P0,"\n")   
        cat("  \n")
        cat("Range of Pdot.mew = ",range(p0),"\n")
        cat("  \n")
        cat("Mean Pdot.mew = ",mean(p0),"\n")
        cat("Median Pdot.mew = ",median(p0),"\n")
        cat("n (length(p0)) = ",n,"\n")
        cat("  \n")
        cat(" Range of HT.pi (eq. 16) = ",range(HT.pi),"\n")
        cat("Median HT.pi(eq. 16) = ",median(HT.pi),"\n")
        cat("  \n")
        cat(" # HT.pi (eq. 16) < 0.2  =  ",sum(HT.pi.Less0.2),"    % data w/ HT.pi < 0.2 = ",100*sum(HT.pi.Less0.2)/n,"%\n")
        cat("  \n")
        cat(" HT.pi (eq. 16) <= 0.2 :  ",(HT.pi[HT.pi.Less0.2 ==1]),"\n")
        cat("Bear Group Size for HT.pi <= 0.2 : ",(size[HT.pi.Less0.2 ==1]),"\n") 
        
        
        cat("  \n")
        cat("MRDS.FI Adjusted (ds A.Normal Model) Nc Bear Est = ", N.covered.MRDS,"\n")
        cat("MRDS.FI Adjusted (ds A.Normal Model) Bear Density/1000 km^2 = ", N.Density.Final.1000,"\n")
        cat("  \n")
        cat("MRDS Av. p = ",p0.av,"\n")
        cat("MRDS.PI.Avp (av. p(apex_MR)) Adjusted Nc Bear Est = ", sum(size/(ds.model$pi.ds*p0.av)),"\n")
        cat("MR.PI.Avp (av. p(apex_MR)) Adjusted (ds A.Normal Model) Bear Density/1000 km^2 = ", N.Density2.Final.1000,"\n")
        cat("  \n")
        cat(" See $Prob.stats,   e.g. SkwetnaBlackBear_FinalEst_PlosOne$Prob.stats   - for more compact and complete listing prob. summary statistics \n")
        cat(" See $Var.list$PoplnEst.CI,   e.g. SkwetnaBlackBear_FinalEst_PlosOne$Var.list$PoplnEst.CI - for more compact and complete popln. est. and se \n")
        cat(" \n")
        cat(" \n")
        
        line5 <- c(rep(NA,5),round(p0.av,digits=3),rep(NA,4))
        if (Calc_SE ==  TRUE)
          line5 <- c(rep(NA,5),round(p0.av,digits=3),round(Var.list$average.p.se,digits=3),rep(NA,3))
        
        
        Prob.stats <- cbind.data.frame(
          c("Range: Low","Range: High","1st Quartile","Median","3rd Quartile","Pt.Est.","SE","n < 0.1","n < 0.2","Pct< 0.2"),
          c(round(c(range(ds.model$pi.ds),quantile(ds.model$pi.ds,probs=c(0.25,0.5,0.75))),digits=3),format(rep(NA,2),digits=0),
            format(c(MCDS.pi.Less0.1, MCDS.pi.Less0.2),digits=0),round(100*MCDS.pi.Less0.2/n, digits=2)),
          c(round(c(range(p0),quantile(p0,probs=c(0.25,0.5,0.75))),digits=3),rep(NA,5)),
          c(round(c(range(HT.pi),quantile(HT.pi,probs=c(0.25,0.5,0.75))),digits=3),format(rep(NA,2),digits=0),
            format(c(HT.pi.Less0.1,HT.pi.Less0.2),digits=0),round((100*HT.pi.Less0.2/n),digits=2)),
          c(line5),
          c(round(c(range(HT.pi_2),quantile(HT.pi_2,probs=c(0.25,0.5,0.75))),digits=3),format(rep(NA,2),digits=0),
            format(c(HT.pi_2.Less0.1,HT.pi_2.Less0.2),digits=0),round((100*HT.pi_2.Less0.2/n),digits=2))) 
        
        colnames(Prob.stats) <- c("STATISTICS","  MCDS ","     MR.Apex "," MRDS.PI","AvP.Apex.MR","  MRDS.PI.Avp")
        #+++++++++++++++++++++++++++++++++++++++++++++++++++++++++++++++++++++++++++++++++++++++++++++++++++++++++++++++++++++ 
        # Old graphics code - useful if using eq. 16 in Becker and Christ (2015) - the paper used eq. 19, hence this graph was dropped
        #                   - fits 3 unequally sized graphs on 1-page.
#        Becker EF, Christ AM (2015) A Unimodal Model for Double Observer Distance Sampling Surveys. PLoS ONE 10(8): 
#             e0136403. doi:10.1371/journal.pone.0136403
#     {
#       layout(rbind(c(1,2),c(1,3)),width=c(2,4))
#       #      layout.show(3)   
#       q1 <- round(Quar.P0[1],digits=3)
#       q2 <- round(Quar.P0[2],digits=3)
#       q3 <- round(Quar.P0[3],digits=3)
#       boxplot(p0)
#       title("MR Pdot.mew")
#       text(0.65,Quar.P0[1],paste(q1),cex=0.8)
#       text(0.65,Quar.P0[2],paste(q2),cex=0.8)
#       text(0.65,Quar.P0[3],paste(q3),cex=0.8)
#       plot(mr.model$mr$mr$data$distance[mr.model$mr$mr$data$observer==1],ds.model$pi.ds,type="p",
#            xlab="Distance (m)",ylab="",ylim=c(0,1),main="Distance Model - Unadjusted Probabilities")
#       plot(mr.model$mr$mr$data$distance[mr.model$mr$mr$data$observer==1],HT.pi,type="p",xlab="Distance (m)",
#            ylab="",ylim=c(0,1))
#       title("Estimated H-T Probabilities")
#     } 
    #++++++++++++++++++++++++++++++++++++++++++++++++++++++++++++++++++++++++++++++++++++++++++++++++++++++++++++++++++++++++++++      
    #  Creating Histograms in the margins of a scatterplot per p 155-156 in R Graphs Cookbook   - HT pis based on eq.16 Becker and Christ 2015
    # Step 1 layout the 3 graphs
    {  
      layout(matrix(c(2,0,1,3),2,2,byrow=TRUE), widths=c(3,1), height=c(1,3), TRUE)
      
      #  Make Scatterplot
      MR1 <- expression(hat(p))
      par(mar= c(5.1,4.1,0.1,0))
      plot(MRdata$distance,HT.pi,
           type="p",xlab="Distance (m)",ylab="Est. HT Prob.",xlim=c(ds.model$wb,ds.model$width),ylim=c(0,1))
               
      # Histogram of DISTANCE - above the scatter plot
      par(mar= c(0,4.1,3,0))
      n  <-  length(ds.model$data$distance) 
      nc <- round(sqrt(n))
      breaks1 <- ds.model$wb + ((ds.model$width-ds.model$wb)/nc)*(0:nc)
      hist(ds.model$data$distance,breaks=breaks1, ann=FALSE,axes=FALSE,col="black",border="white")
      title("Estimated HT pi's (using all MR p's)")
      
      
      # Histogram of Est. HT-Pis - to the RIGHT of the scatter plot
      breaks2 <- (1/nc)*(0:nc)
      yhist <- hist(HT.pi,breaks=breaks2,plot=FALSE)  
      
      par(mar = c(5.1,0,0.1,1))   
      barplot(yhist$density, horiz=TRUE,space=0,axes=FALSE,col="black", border="white")
    } 
    #+++++++++++++++++++++++++++++++++++++++++++++++++++++++++++++++++++++++++++++++++++++++++++++++++++++++++++++++++++++++     
    
    #  Creating Histograms in the margins of a scatterplot per p 155-156 in R Graphs Cookbook  - HT pis based on eq.19 Becker and Christ 2015
    # Step 1 layout the 3 graphs
    {  
      layout(matrix(c(2,0,1,3),2,2,byrow=TRUE), widths=c(3,1), height=c(1,3), TRUE)
      
      #  Make Scatterplot
      par(mar= c(5.1,4.1,0.1,0))
      plot(MRdata$distance,HT.pi_2,
           type="p",xlab="Distance (m)",ylab="Est. HT Prob.",xlim=c(ds.model$wb,ds.model$width),ylim=c(0,1)) 
      
      # Histogram of DISTANCE - above the scatter plot
      par(mar= c(0,4.1,3,0))
      n  <-  length(ds.model$data$distance) 
      nc <- round(sqrt(n))
      breaks1 <- ds.model$wb + ((ds.model$width-ds.model$wb)/nc)*(0:nc)
      hist(ds.model$data$distance,breaks=breaks1, ann=FALSE,axes=FALSE,col="black",border="white")
      
      # Histogram of Est. HT-Pis - to the RIGHT of the scatter plot
      breaks2 <- (1/nc)*(0:nc)
      yhist <- hist(HT.pi_2,breaks=breaks2,plot=FALSE)  
      title("Estimated HT pi's (using average MR p)")
      
      par(mar = c(5.1,0,0.1,1))   
      barplot(yhist$density, horiz=TRUE,space=0,axes=FALSE,col="black", border="white")
      #       title("Estimated Horvitz-Thompson inclusion probabilities versus distance", line= 0)
    } 
    #+++++++++++++++++++++++++++++++++++++++++++++++++++++++++++++++++++++++++++++++++++++++++++++++++++++++++++++++++++
    par(mfrow=c(1,1))
    
    Prob.data <- cbind.data.frame(ds.model$data$object,ds.model$data$size, ds.model$pi.ds,p0,HT.pi)
    Prob.data2 <- cbind.data.frame(ds.model$data$object,ds.model$data$size, ds.model$pi.ds,p0.av,HT.pi_2)
    dimnames(Prob.data)[[2]] <- c("object","size","ds.pi","pdot.mew","HT.pi")
    dimnames(Prob.data2)[[2]] <- c("object","size","ds.pi","av.pdot.mew","HT.pi_2")

    
    DS.par <- c(ds.model$Scale.parm.est,ds.model$Shape.parm.est)
    object.ndx <- match(Prob.data$object,MRdata$object, nomatch = NA_integer_, incomparables = NULL)
    object2.ndx <- match(Prob.data2$object,MRdata$object, nomatch = NA_integer_, incomparables = NULL)
    MRmodel.data <- cbind.data.frame(MRdata,Prob.data[object.ndx,])
    MRmodel.data2 <- cbind.data.frame(MRdata,Prob.data2[object.ndx,])  
    z <- MRmodel.data[order(MRmodel.data$HT.pi),]
    z2 <- MRmodel.data2[order(MRmodel.data2$HT.pi_2),]

    cat("\n")
    cat(" MRDS data for HT.pi <= 0.2\n")
    print(z[z$HT.pi <= 0.2,])
    cat("\n")
    print(z2[z2$HT.pi_2 <= 0.2,])
    #    cat("p0 av. = ",p0.av,"\n")
    cat("\n")
    print(Prob.stats)
    cat("\n")

    if (Calc_SE ==  TRUE)
      print(Var.list$PoplnEst.CI)
    
    return(list(  DS.par             = DS.par,
                  MR.par             = MR.par,
                  NChat.MCDS         = N.size.covered.ds,
                  NChat.MRDS1        = N.covered.MRDS,     
                  N.Den.1000km       = N.Density.Final.1000,
                  Grp.Den.1000km     = Grp.Density.Final.1000,
                  NC.Area            = NC.Area,
                  Prob.stats         = Prob.stats,   # Range, quartiles, Number <= 0.1, Number <= 0.2 for MCDS, MRDS &MRMCDS models
                  Prob.data          = Prob.data,
                  Prob.data2         = Prob.data2,
                  Var.list           = Var.list,
                  MRmodel.dataPr     = MRmodel.data,
                  MRdataLowHTpi      = z,
                  p.MRapex           = p0))
    
    
    
      }
    if (DoBoot==TRUE)
      return(list(N.Den.1000km=N.Density.Final.1000,Grp.Den.1000km=Grp.Density.Final.1000,NC.Area= NC.Area))
    
}
####################################################################################################################################################

plotCOV.ds <- function(ds.model.out,IMew=TRUE,MewSwitchCol,MewICol,MewGrVecName,GraphVarName,
                       GraphVarVal,GrTitle=NULL,MewHat=FALSE,LegendVal=NULL,LegendTitle=NULL)
  
  
  # Uses the AVERAGE values of the model covariates to create a plot of AVERAGE DETECTION
  #         THIS is modified to allow multiple lines depicting various levels of one covariate
  # ds.model.out        = output file from the model fit using program MCDS.ANorm
  # Imew - (TRUE or FALSE are the only legitimate values), if TRUE then distance > mew has a different slope (create asymmetrical shape)
  # MewSwitchCol - column of 
  # MewICol - column in the design matrix for variable which influence detection at or beyond Mew_hat  (Est. of mode of detection)
  # MewSwitchCol  - Column of the design matrix in which the sign of the variable is:
  #                                                 negative for distance < Mew_hat and 
  #                                                 positive for distance >= Mew_hat 
# MewHat   - switch (TRUE . FALSE) to plot a vertical line are y=Mew_hat if MewHat=TRUE (default is FALSE)
# Written by:  Earl Becker
#              22 May 2012
#              Modified on 11 July 2012 changed function inputs to mirrow the call to MCDS.ANorm

{
  
  data <- ds.model.out$data[ds.model.out$data$observer == 1,]    
  LTdata <-  data[data$distance >= ds.model.out$wb &  data$distance <= ds.model.out$width,]
  distance <- LTdata$distance
  n <- length(distance)
  
  scale.parm <-  ds.model.out$Scale.parm.est
  shape.parm <-  ds.model.out$Shape.parm.est
  xgrid <- seq(ds.model.out$wb,ds.model.out$width,ds.model.out$width/2000)
  
  nx <- length(xgrid)
  shape.dm <- rep(1,nx)
  ncol <-  dim(ds.model.out$Scale.dm)[[2]]  
  XmatScale   <- matrix(1,nrow=nx,ncol=ncol)             # setting up the plotting design matrix
  
  cov.name <- colnames(ds.model.out$Scale.dm)
  mean.vec <- colMeans(LTdata[,paste(cov.name[-1])])       # calculating mean covariate values from raw data
  # calcuated means from Scale.dm are wrong, due to 
  #      manipulation of the LTdata file to create the design matrix
  
  colnames(XmatScale) <- cov.name
  
  
  if (ncol > 1)
    for (i in 2:ncol)
      XmatScale[,i] <- mean.vec[i-1]
  
  if (IMew == TRUE)
  {
    XmatScale[,2] <- ifelse(xgrid < exp(shape.parm), 0,1)
    #      MewGrVec1 <- as.matrix(LTdata[,paste(MewGrVecName)])
    if (MewICol[1] >0)
      for (i in 1:length(MewICol))
      {
        XmatScale[,MewICol[i]]   <- XmatScale[,2]*colMeans(LTdata[paste(MewGrVecName[i])])  
      }
  }
  
  if (MewSwitchCol[1] > 0)
  {
    SwitchVec <- ifelse(xgrid < exp(shape.parm), -1,1)
    for (i in 1:length(MewSwitchCol))
      XmatScale[,MewSwitchCol[i]]   <- SwitchVec*mean.vec[paste(cov.name[MewSwitchCol[i]])]
    
  }
  
  #   XmatScale - is the design matrix for average covariate values
  
  key.scale <- scalevalue(scale.parm,XmatScale)
  key.shape <- scalevalue(shape.parm,shape.dm)
  nvarlevel <- length(GraphVarVal)
  
  py <- keyfct.norm(xgrid,key.scale,key.shape)
  pyMatrix <- matrix(rep(as.vector(py),nvarlevel),ncol=nvarlevel)
  
  
  #+++++++++++++++++++++++++++++++++++++++++++++++++++++++++++++++++++++++++++++++++++++++++++++++++++++++++++++++++++++
  
  #   # Modifying XmatScale to create Py1, Py2, .... py(length(GraphVarVal)) which will be plotted onto 1 graph
  for (i in 1:nvarlevel)
  {
    XmatScaleA1 <- XmatScale
    XmatScaleA1[,paste(GraphVarName)] <- GraphVarVal[i]
    
    # note if statement below written to handle case of No Match
    if (sum(intersect(colnames(XmatScaleA1)[MewICol],GraphVarName)  == GraphVarName) >0)
      XmatScaleA1[,paste(GraphVarName)] <- XmatScale[,2]*GraphVarVal[i]
    
    if (MewSwitchCol[1] > 0)
    {
      SwitchNames  <- colnames(XmatScale)[MewSwitchCol]
      for (j in 1:length(SwitchNames))
        if (SwitchNames[j] == GraphVarName)
        {
          XmatScaleA1[,MewSwitchCol[j]] <- SwitchVec*GraphVarVal[i]
          print(XmatScaleA1[1:5,MewSwitchCol[j]])
          print(XmatScaleA1[(nx-5):nx,MewSwitchCol[j]])
        }  
    }
    key.scaleA1 <- scalevalue(scale.parm,XmatScaleA1)
    pyMatrix[,i] <- as.vector(keyfct.norm(xgrid,key.scaleA1,key.shape))
  }
  print(pyMatrix[1:7,])
  
  # @@@@@@@@@@@@@@@   Graph   @@@@@@@@@@@@@@@@@@@@@@@@@@@@@@@@@@@@@@@@@@@@@@@@@@@@@  
  plot(xgrid,pyMatrix[,1],type="l",xlab="Distance (m)",ylab="Detection Probability",ylim=c(0,1.15),
       xlim=c(0,ds.model.out$width),col=1,lwd=2)
  for (i in 2:length(GraphVarVal))
    lines(xgrid,pyMatrix[,i],type="l",col=i,lwd=2)
  #     lines(xgrid,py3,type="l",col=4,lwd=2)
  title(paste(GrTitle))
  legend((ds.model.out$width-95),1.07,c(paste(LegendVal)),lty=c(rep(1,nvarlevel,1)),
         col=c(seq(1,nvarlevel,1)),lwd=c(rep(1,nvarlevel,1)),title=c(paste(LegendTitle)),cex=0.8)
  
}

####################################################################################################################################################

plot.ds.Anormal <- function(ds.model.out,IMew=TRUE,MewSwitchCol,MewICol,MewGrVecName,MewHat=FALSE,GrTitle=NULL)
  
  
  # Uses the AVERAGE values of the model covariates to create a plot of AVERAGE DETECTION  
  # ds.model.out        = output file from the model fit using program MCDS.ANorm
  # Imew - (TRUE or FALSE are the only legitimate values), if TRUE then distance > mew has a different slope (create asymmetrical shape)
  # MewSwitchCol - column of 
  # MewICol - column in the design matrix for variable which influence detection at or beyond Mew_hat  (Est. of mode of detection)
  # MewSwitchCol  - Column of the design matrix in which the sign of the variable is:
  #                                                 negative for distance < Mew_hat and 
  #                                                 positive for distance >= Mew_hat 
  # MewHat   - switch (TRUE . FALSE) to plot a vertical line are y=Mew_hat if MewHat=TRUE (default is FALSE)
# Written by:  Earl Becker
#              22 May 2012
#              Modified on 10-11 July 2012 changed function inputs to mirrow the call to MCDS.ANorm
#
# Note on using the mrds function histline:
#                mrds uses R NAMESPACES which means that some functions are hidden to avoid cluttering your workspace.
#                You can access these functions by referencing them against their package explicitly, e.g.
#           mrds:::histline()   
#           see LINES below for correct histline function call.
#                   information from a 24 July 2013 email from David Miller

{
  
  #  When fiting detection function on top of distance Histogram this function uses the MEAN value for all covariates.

  data <- ds.model.out$data[ds.model.out$data$observer == 1,]    
  LTdata <-  data[data$distance >= ds.model.out$wb &  data$distance <= ds.model.out$width,]
  distance <- LTdata$distance
  n <- length(distance)
  
  scale.parm <-  ds.model.out$Scale.parm.est
  shape.parm <-  ds.model.out$Shape.parm.est
  xgrid <- seq(ds.model.out$wb,ds.model.out$width,ds.model.out$width/2000)
  
  nx <- length(xgrid)
  shape.dm <- rep(1,nx)
  ncol <-  dim(ds.model.out$Scale.dm)[[2]]  
  XmatScale   <- matrix(1,nrow=nx,ncol=ncol)             # setting up the plotting design matrix
  
  cov.name <- colnames(ds.model.out$Scale.dm)
  mean.vec <- colMeans(LTdata[,paste(cov.name[-1])])       # calculating mean covariate values from raw data
  # calcuated means from Scale.dm are wrong, due to 
  #      manipulates on the LTdata file to create the design matrix

  colnames(XmatScale) <- cov.name
  
  
  if (ncol > 1)
    for (i in 2:ncol)
      XmatScale[,i] <- mean.vec[i-1]
  
  if (IMew == TRUE)
  {
    XmatScale[,2] <- ifelse(xgrid < exp(shape.parm), 0,1)
    if (MewICol[1] >0)
      for (i in 1:length(MewICol))
      {
        XmatScale[,MewICol[i]]   <- XmatScale[,2]*colMeans(LTdata[paste(MewGrVecName[i])])  
      }
  }
  
  if (MewSwitchCol[1] > 0)
  {
    SwitchVec <- ifelse(xgrid < exp(shape.parm), -1,1)
    for (i in 1:length(MewSwitchCol))
      XmatScale[,MewSwitchCol[i]]   <- SwitchVec*mean.vec[paste(cov.name[MewSwitchCol[i]])]
    
  }
  
  key.scale <- scalevalue(scale.parm,XmatScale)
  key.shape <- scalevalue(shape.parm,shape.dm)
  
  py <- keyfct.norm(xgrid,key.scale,key.shape)
  
  cat(" sigma1 = ",key.scale[1]," sigma2 = ",key.scale[length(key.scale)],"\n")
  
  n  <-  dim(ds.model.out$Scale.dm)[[1]] 
  nc <- round(sqrt(n))
  breaks <- ds.model.out$wb + ((ds.model.out$width-ds.model.out$wb)/nc)*(0:nc)
  #   print(breaks)
  xlab<-"Distance (m)"
  ylab <- "Counts"
  
  h1 <- hist(distance,breaks=breaks)
  
  mrds:::histline(h1$counts,breaks=h1$breaks,lineonly=FALSE,
                  xlab=xlab,ylab=ylab, fill=TRUE,angle=c(-45),density=c(20),det.plot=FALSE)
  
  ylab <- "Detection probability"
  print(h1)
  curvarea <- mean(py)
  histarea <- mean(h1$counts)/max(h1$counts)
  #  histarea <- mean(h1$density)/max(h1$density)
  scale.fix  <-    curvarea/histarea
  cat(" py  and histarea = ",curvarea," ,  ",histarea,"\n")
  ymax <- max(h1$density,py,scale.fix)
  cat("  scale.fix = ",scale.fix,"\n")

  mrds:::histline(scale.fix*(h1$density/max(h1$density)),breaks=h1$breaks,lineonly=FALSE,
                  ylim=c(0,ymax),xlab=xlab,ylab=ylab, fill=TRUE,angle=c(-45),density=c(20),det.plot=TRUE)
  title(paste(GrTitle))
  
  #  lines(xgrid[xgrid>breaks[1]],py[xgrid>breaks[1]])
  lines(xgrid,py)
  if (MewHat == TRUE)
  {
    abline(a=NULL,h=NULL,v=exp(shape.parm))
    text(exp(shape.parm),(ymax-0.05),"mew-hat",cex=1,pos=4)
  }
}

####################################################################################################################################################

QQplot.Norm.ds <- function(model.out, plot.qq=TRUE)
  
  # QQplot.Norm,ds - calculates and creates a qq-plot a 2-Piece Normal Deterction Fn
  #          
  # Earl Becker  May 29, 2014
  
{  
  
  IMew                 <- model.out$IMew 
  Scale.parm.est       <- model.out$Scale.parm.est
  Shape.parm.est       <- model.out$Shape.parm.est
  XmatScale            <- model.out$XmatScale
  distance             <- model.out$distance
  int.gxz              <- model.out$int.gxz
  key.scale            <- model.out$key.scale
  key.scale.LessMew <- model.out$key.scale.LessMew
  key.scale.GrMew   <- model.out$key.scale.GrMew
  
  n=length(distance)
  XmatShape <- rep(1,n)     
  key.shape <- scalevalue(Shape.parm.est,XmatShape) 

  lowlim1 <- wb
  lowlim2 <- exp(Shape.parm.est)
  
  
  int.gxz.CDF <- int.gxzA.CDF <- int.gxzB.CDF <- rep(0,n)
  if (IMew == TRUE)
    for (i in 1:n)    
    { 
      if (distance[i] < exp(Shape.parm.est))
      { 
        highlim1 <- distance[i]
        int.gxzA.CDF[i] <- key.scale.LessMew[i]*
          IntegrateNormal(key.scalei=key.scale.LessMew[i],key.shapei=key.shape[i],
                          lowlim=lowlim1,highlim=highlim1,StdInt=TRUE)
        int.gxzB.CDF[i] <- 0
        int.gxz.CDF[i] <- int.gxzA.CDF[i] + int.gxzB.CDF[i]
      }
      else
      {
        highlim1 <- exp(Shape.parm.est)
        highlim2 <- distance[i]
        int.gxzA.CDF[i] <- key.scale.LessMew[i]*
          IntegrateNormal(key.scalei=key.scale.LessMew[i],key.shapei=key.shape[i],
                          lowlim=lowlim1,highlim=highlim1,StdInt=TRUE)   
        int.gxzB.CDF[i] <- key.scale.GrMew[i]*
          IntegrateNormal(key.scalei=key.scale.GrMew[i],key.shapei=key.shape[i],
                          lowlim=lowlim2,highlim=highlim2,StdInt=TRUE)  
        int.gxz.CDF[i] <- int.gxzA.CDF[i] + int.gxzB.CDF[i]
      }
    }
  else
  {
    for (i in 1:n)   
    {
      int.gxz.CDF[i] <- key.scale[i]*
        IntegrateNormal(key.scalei=key.scale[i],key.shape=key.shape[i],lowlim=wb,highlim=distance[i],StdInt=TRUE)
      
    }
  }     
  
  
  Sx <- rep(0,n)
  QQdata <- cbind.data.frame(distance,Sx,int.gxz.CDF,int.gxzA.CDF,int.gxzB.CDF,int.gxz)
  colnames(QQdata) <- c("distance","CDF","int.gxz.CDF","int.gxzA.CDF","int.gxzB.CDF","int.gxz")
  QQdata$CDF <- QQdata$int.gxz.CDF/QQdata$int.gxz
  QQdata <- QQdata[order(QQdata$CDF,decreasing=FALSE),]
  QQdata$Sx <- seq(1,n,1)/n             # Adv. distance sampling p. 385
  QQdata$Sx1 <- seq(.05,(n-0.5),1)/n    # distance manual p 94
  
  if( plot.qq==TRUE)
  {
    plot(QQdata$CDF,QQdata$Sx1,xlab=c("Empirical Distribution Function"),ylab=c("Fitted Cummulative Distribution Function"),
         main=c("QQ Plot")) 
    abline(a=0,b=1, lwd=2)     #  fit per Distance Manual p94
  }
  # Calculation of Kolmogorov-Smirnov Test
  Dpos <- max(QQdata$Sx - QQdata$CDF)
  Dneg <- max(QQdata$CDF - QQdata$Sx)
  Dn <- max(c(Dpos,Dneg))
  z <- Dn*sqrt(n)
  i <- seq(1,n,1)
  KS.pval <- 2*sum(((-1)^(i-1))*exp(-2*(i^2)*(z^2)))
  #  cat(" Dpos & Dneg = ",Dpos,", ",Dneg,"\n")
  cat("\n")
  cat("Distance sampling Kolmogorov-Smirnov test\n")
  cat("Test Statistic =", Dn," P = ",KS.pval,"\n")
  cat("\n")
  cat("\n")
  Test <- c("Kolmogorov-Smirnov Test")
  return( list( 
    #  QQdata  = QQdata,   # turned off for output control - turn on for error checking
    Test    = Test,
    Dn      = Dn,
    z       = z,
    KS.Pval = KS.pval))
}  

####################################################################################################################################################

scalevalue <-
  function(key.scale, z)
    #
    # scalevalue - computes scale of detection function for a given set of scale covariates and parameters
    #              It uses a log link
    #
    # Arguments:
    #
    #  key.scale - scale parameters
    #  z       - design matrix for scale covariates
    #
    # Value:
    #
# Vector of scale values
# key.scale are the parameter estiamtes for the  scale parameter - sigma in Normal and Half-Normal
# Calculating sigma using scale & it's design matrix    also creates a shape vector using shape and it's design matrix
#
{
    if(is.matrix(z))
      exp(z %*% key.scale)
    else
      exp(as.matrix(z) %*% key.scale)
  }

####################################################################################################################################################

SetInitial.ANorm.ds <- function(scale.init.formula,LTdata)
  
  #  function to set initial parameter values (Scale and Shape) used in optimx to obtain MLE of 
  #           the distance part of the loglikelihood.
  #       
  #       Scale Parameters
  #          A linear model (Ramsey linear model approach) sets the initial value of the scale parameters
  #          Code modified from https://github.com/jlaake/mrds/blob/master/mrds/R/setinitial.ds.R
  #
  #       Shape Parameter
  #          set for only 1 parameter ln(mew), denoted by lnmew
  #          initial values of lnmew are the distance value at the apex of the kernel density of distance
#
#   Earl Becker
#   Alaska Dept. of Fish and Game
#   Oct. 30, 2012
{
  scale.initial <- lm(scale.init.formula,data=LTdata)$coefficient
  zz <- density(LTdata$distance)
  mewest <- zz$x[zz$y == max(zz$y)]                    # the distance value at which the mode of the density kernel of distance occurs
  #   cat("mew initial estimate = ", mewest,"\n")
  lnmew <- log(mewest)
  return( c(scale.initial,lnmew))
}

####################################################################################################################################################

# solvecov was found in mrds function coef.ds
# Notes below are by Jeff Laake in the coef.ds code

# solvecov code was taken from package fpc: Christian
# Hennig chrish@@stats.ucl.ac.uk http://www.homepages.ucl.ac.uk/~ucakche/
solvecov=function (m, cmax = 1e+10)
  # from package fpc
{
  options(show.error.messages = FALSE)
  covinv <- try(solve(m))
  if (class(covinv) != "try-error")
    coll = FALSE
  else {
    p <- nrow(m)
    cove <- eigen(m, symmetric = TRUE)
    coll <- TRUE
    if (min(cove$values) < 1/cmax) {
      covewi <- diag(p)
      for (i in 1:p) if (cove$values[i] < 1/cmax)
        covewi[i, i] <- cmax
      else covewi[i, i] <- 1/cove$values[i]
    }
    else covewi <- diag(1/cove$values, nrow = length(cove$values))
    covinv <- cove$vectors %*% covewi %*% t(cove$vectors)
  }
  options(show.error.messages = TRUE)
  out <- list(inv = covinv, coll = coll)
}

####################################################################################################################################################

summary.Norm.ds <- function(model.out,Nc.Area,matrix.out=FALSE,ParmEstSE.out=FALSE)
  
  # summary.Norm.ds written by Earl Becker
  #                            Alaska Dept. of Fish and Game
  #                            6 June 2012
  #                            modified on 4 July 2013  - suppress printing of OutVec matrix is now the default
  #                            modified on 19 Sept 2015  - added option to output parmaeter est and se info. - set ParmEstSE.out=TRUE, default is FALSE
{  
  
  if (model.out$IMew == TRUE)
  {
    OutVec <- cbind(model.out$distance,model.out$int.gxzA,model.out$int.gxzB,model.out$int.gxz,model.out$pi.ds,
                    model.out$key.scale.LessMew,model.out$key.scale.GrMew)
    dimnames(OutVec)[[2]][1:7] <- c("distance","int.gxzA","int.gxzB","int.gxz","pi.ds","keyscaldm.Les","keyscaldm.Gr")
  }
  else
  {
    OutVec <- cbind(model.out$distance,model.out$int.gxz,model.out$pi.ds,model.out$key.scale)                      
    dimnames(OutVec)[[2]][1:4] <- c("distance","int.gxz","pi.ds","key.scale")      
  }
  pi.ds.Less0.2 <- ifelse(model.out$pi.ds < 0.2, 1,0)
  n <- length(model.out$distance)
  Density.ds.1000 <- 1000*model.out$N.size.covered/(Nc.Area)
  if (matrix.out == TRUE) 
    print(OutVec)
  cat("  \n")
  cat("Integration TEST:  max(int.gxz)  = ",max(model.out$int.gxz),"   <= (width - wb) = ", (model.out$width-model.out$wb),"\n")
  cat("  \n")
  cat(" Range of pi.ds = ",range(model.out$pi.ds),"\n")
  cat("  \n")
  cat(" # pi.ds < 0.2  =  ",sum(pi.ds.Less0.2),"    % data w/ pi.ds < 0.2 = ",100*sum(pi.ds.Less0.2)/n,"%\n")
  cat("  \n")
  # cat(" Run Time = ",mode)
  # cat("Scale Values = ",model.out$Scale.parm.est,"\n")
  # cat("  \n")
  cat("Assuming Perfect Detection; Bear Density/1000 km^2 = ", Density.ds.1000,"\n")
  cat("  \n")
  vcov <- solvecov(model.out$ds.hessian)$inv
  se.coef <- diag(vcov)
  coef <- c(model.out$Scale.parm.est,model.out$Shape.parm.est)
  #  cat("printing coef \n")
  #  print(coef)
  #  print(se.coef)
  ds.par <- cbind.data.frame(coef,se.coef)
  rownames(ds.par)[length(coef)] <- c("lnmew")
  cat("MCDS Parameter Est. for Asymmetrical Normal Model \n")
  print(ds.par) 
  cat("  \n")
  cat("mew_hat = exp(lnmew) = ",exp(coef[length(coef)]),"\n")
  cat("  \n")
  cat("AIC  = ",model.out$AIC,"  AICc = ",model.out$AICc,"\n")
  cat("  \n")
  cat(" loglikelihood = ",model.out$ll.value,"\n")
  
  if (ParmEstSE.out == TRUE)
    return(ds.par=ds.par)
  
}
